# Supplementary material for: 2-[2-Hydr­oxy-4-(pyrrolidin-1-yl)benzo­yl]benzoic acid
Source: Acta Crystallogr Sect E Struct Rep Online. 2009 Mar 31;65(Pt 4):o936. doi: 10.1107/S1600536809011349 (PMC2968880; doi:10.1107/S1600536809011349)
Supplement: Supplementary file 1 [file e-65-0o936-sup1.cif]

##############################################################################
###                                                                        ###
###        Electronic paper (Acta Crystallographica Section E)             ###
###                                                                        ###
##############################################################################
#                                                                            #
# This CIF contains the data in a paper accepted for publication in Acta     #
# Crystallographica Section E. It conforms to the requirements of Notes      #
# for Authors for Section E, and has been peer reviewed under the auspices   #
# of the IUCr Commission on Journals.                                        #
#                                                                            #
# Full details of the Crystallographic Information File format               #
# are given in the paper "The Crystallographic Information File (CIF):       #
# a New Standard Archive File for Crystallography" by S. R. Hall, F. H.      #
# Allen and I. D. Brown [Acta Cryst. (1991), A47, 655-685].                  #
#                                                                            #
# The current version of the core CIF dictionary is obtainable from          #
# ftp://ftp.iucr.org/pub/cif_core.dic. The current version number is 2.4.    #
#                                                                            #
# Software is freely available for graphical display of the structure(s) in  #
# this CIF.  For information consult the CIF home page http://www.iucr.org/  #
# cif/home.html                                                              #
#                                                                            #
# This file may be used for bona fide research purposes within the           #
# scientific community so long as proper attribution is given to the journal # 
# article from which it was obtained.                                        #
#                                                                            #
##############################################################################
                                             
data_I
_audit_creation_method     SHELXL-97
_chemical_name_systematic
;
2-[2-Hydroxy-4-(pyrrolidin-1-yl)benzoyl]benzoic acid
;
_chemical_name_common     ?
_chemical_formula_moiety     'C18 H17 N O4'
_chemical_formula_sum     'C18 H17 N O4'
_chemical_formula_iupac     'C18 H17 N O4'
_chemical_formula_weight     311.33
_chemical_melting_point     ?
_symmetry_cell_setting     Triclinic
_symmetry_space_group_name_H-M     'P -1'
_symmetry_space_group_name_Hall     '-P 1'
loop_
    _symmetry_equiv_pos_as_xyz
    'x, y, z'
    '-x, -y, -z'
_cell_length_a     10.841(2)
_cell_length_b     11.878(2)
_cell_length_c     13.781(3)
_cell_angle_alpha     71.70(3)
_cell_angle_beta     82.05(3)
_cell_angle_gamma     65.17(3)
_cell_volume     1529.0(7)
_cell_formula_units_Z     4
_cell_measurement_reflns_used     4028
_cell_measurement_theta_min     1.556
_cell_measurement_theta_max     27.487
_cell_measurement_temperature     113(2)
_exptl_crystal_description     block
_exptl_crystal_colour     colourless
_exptl_crystal_size_max     0.18
_exptl_crystal_size_mid     0.16
_exptl_crystal_size_min     0.12
_exptl_crystal_density_diffrn     1.352
_exptl_crystal_density_meas     ?
_exptl_crystal_density_method     'not measured'
_exptl_crystal_F_000     656
_exptl_absorpt_coefficient_mu     0.096
_exptl_absorpt_correction_type     multi-scan
_exptl_absorpt_process_details     '(Crystalclear; Rigaku, 2005)'
_exptl_absorpt_correction_T_min     0.9829
_exptl_absorpt_correction_T_max     0.9886
_exptl_special_details
;
;
_diffrn_ambient_temperature     113(2)
_diffrn_radiation_type     MoK\a
_diffrn_radiation_wavelength     0.71073
_diffrn_radiation_source     'rotating anode'
_diffrn_radiation_monochromator     confocal
_diffrn_measurement_device_type     'Rigaku SATURN CCD area-detector'
_diffrn_measurement_method     '\w and \f'
_diffrn_detector_area_resol_mean     7.31
_diffrn_reflns_number     13535
_diffrn_reflns_av_R_equivalents     0.0362
_diffrn_reflns_av_sigmaI/netI     0.0614
_diffrn_reflns_theta_min     1.56
_diffrn_reflns_theta_max     27.52
_diffrn_reflns_theta_full     25.00
_diffrn_measured_fraction_theta_max     0.978
_diffrn_measured_fraction_theta_full     0.993
_diffrn_reflns_limit_h_min     -14
_diffrn_reflns_limit_h_max     10
_diffrn_reflns_limit_k_min     -15
_diffrn_reflns_limit_k_max     13
_diffrn_reflns_limit_l_min     -17
_diffrn_reflns_limit_l_max     16
_diffrn_standards_number     0
_diffrn_standards_interval_count     0
_diffrn_standards_interval_time     0
_diffrn_standards_decay_%     0
_refine_special_details
;
Refinement of <i>F</i>^2^ against ALL reflections. The weighted <i>R</i>-factor
<i>wR</i> and goodness of fit <i>S</i> are based on <i>F</i>^2^, conventional
<i>R</i>-factors <i>R</i> are based on <i>F</i>, with <i>F</i> set to zero for
negative <i>F</i>^2^. The threshold expression of <i>F</i>^2^ >
\s(<i>F</i>^2^) is used only for calculating <i>R</i>-factors(gt) <i>etc</i>.
and is not relevant to the choice of reflections for refinement.
<i>R</i>-factors based on <i>F</i>^2^ are statistically about twice as large
as those based on <i>F</i>, and <i>R</i>- factors based on ALL data will be
even larger.
;
_reflns_number_total     6888
_reflns_number_gt     4673
_reflns_threshold_expression     I>2\s(I)
_refine_ls_structure_factor_coef     Fsqd
_refine_ls_matrix_type     full
_refine_ls_R_factor_all     0.0721
_refine_ls_R_factor_gt     0.0478
_refine_ls_wR_factor_gt     0.1203
_refine_ls_wR_factor_ref     0.1357
_refine_ls_goodness_of_fit_ref     1.040
_refine_ls_restrained_S_all     1.042
_refine_ls_number_reflns     6888
_refine_ls_number_parameters     437
_refine_ls_number_restraints     10
_refine_ls_hydrogen_treatment     mixed
_refine_ls_weighting_scheme     calc
_refine_ls_weighting_details
                 'calc w=1/[\s^2^(Fo^2^)+(0.0749P)^2^] where P=(Fo^2^+2Fc^2^)/3'
_atom_sites_solution_hydrogens     geom
_atom_sites_solution_primary     direct
_atom_sites_solution_secondary     difmap
_refine_ls_shift/su_max     0.000
_refine_ls_shift/su_mean     0.000
_refine_diff_density_max     0.326
_refine_diff_density_min     -0.253
_refine_ls_extinction_method     none
_refine_ls_extinction_coef     ?
loop_
    _atom_type_symbol
    _atom_type_description
    _atom_type_scat_dispersion_real
    _atom_type_scat_dispersion_imag
    _atom_type_scat_source
    'C' 'C' 0.0033 0.0016
                         'International Tables Vol C Tables 4.2.6.8 and 6.1.1.4'
    'H' 'H' 0.0000 0.0000
                         'International Tables Vol C Tables 4.2.6.8 and 6.1.1.4'
    'N' 'N' 0.0061 0.0033
                         'International Tables Vol C Tables 4.2.6.8 and 6.1.1.4'
    'O' 'O' 0.0106 0.0060
                         'International Tables Vol C Tables 4.2.6.8 and 6.1.1.4'
_computing_data_collection     'CrystalClear (Rigaku, 2005)'
_computing_cell_refinement     'CrystalClear (Rigaku, 2005)'
_computing_data_reduction     'CrystalClear (Rigaku, 2005)'
_computing_structure_solution     'SHELXTL (Sheldrick, 2008)'
_computing_structure_refinement     'SHELXTL (Sheldrick, 2008)'
_computing_molecular_graphics     'SHELXTL (Sheldrick, 2008)'
_computing_publication_material     'SHELXTL (Sheldrick, 2008)'
loop_
    _atom_site_type_symbol
    _atom_site_label
    _atom_site_fract_x
    _atom_site_fract_y
    _atom_site_fract_z
    _atom_site_U_iso_or_equiv
    _atom_site_adp_type
    _atom_site_calc_flag
    _atom_site_refinement_flags
    _atom_site_occupancy
    _atom_site_disorder_assembly
    _atom_site_disorder_group
    O O1 0.45366(12) 0.59128(10) 1.11419(8) 0.0288(3) Uani d . 1 . .
    H H1 0.443(2) 0.6119(18) 1.1774(14) 0.043 Uiso d . 1 . .
    O O2 0.40164(12) 0.71748(10) 1.24448(8) 0.0294(3) Uani d . 1 . .
    O O3 0.09923(13) 0.84631(12) 1.27107(8) 0.0348(3) Uani d . 1 . .
    O O4 0.10829(15) 0.86955(13) 1.42445(9) 0.0429(3) Uani d D 1 . .
    H H4 0.053(2) 0.829(2) 1.4387(16) 0.064 Uiso d D 1 . .
    O O5 0.67090(12) 0.78113(10) 0.09493(8) 0.0318(3) Uani d . 1 . .
    H H5 0.653(2) 0.8114(19) 0.1531(15) 0.048 Uiso d . 1 . .
    O O6 0.66160(12) 0.79633(10) 0.27761(8) 0.0308(3) Uani d . 1 . .
    O O7 0.93501(12) 0.72631(11) 0.34563(8) 0.0293(3) Uani d D 1 A .
    H H7A 0.9825(18) 0.7726(17) 0.3252(14) 0.044 Uiso d D 1 . .
    O O8 0.94767(13) 0.74504(12) 0.49982(8) 0.0371(3) Uani d . 1 A .
    N N1 0.34912(15) 0.82293(12) 0.76564(9) 0.0292(3) Uani d . 1 . .
    N N2 0.90372(15) 0.36958(13) 0.03616(10) 0.0304(3) Uani d D 1 . .
    C C1 0.3095(2) 0.94066(17) 0.67866(12) 0.0426(5) Uani d . 1 . .
    H H1A 0.3482 1.0003 0.6846 0.051 Uiso calc R 1 . .
    H H1B 0.2094 0.9865 0.6733 0.051 Uiso calc R 1 . .
    C C2 0.3704(3) 0.88786(19) 0.58723(14) 0.0582(6) Uani d . 1 . .
    H H2A 0.3169 0.9446 0.5246 0.070 Uiso calc R 1 . .
    H H2B 0.4658 0.8789 0.5746 0.070 Uiso calc R 1 . .
    C C3 0.3620(2) 0.75708(18) 0.62026(13) 0.0483(5) Uani d . 1 . .
    H H3A 0.4273 0.6993 0.5812 0.058 Uiso calc R 1 . .
    H H3B 0.2692 0.7660 0.6107 0.058 Uiso calc R 1 . .
    C C4 0.3988(2) 0.70541(15) 0.73310(12) 0.0330(4) Uani d . 1 . .
    H H4A 0.3530 0.6478 0.7715 0.040 Uiso calc R 1 . .
    H H4B 0.4982 0.6575 0.7425 0.040 Uiso calc R 1 . .
    C C5 0.34975(16) 0.82278(15) 0.86414(11) 0.0245(3) Uani d . 1 . .
    C C6 0.29963(17) 0.94070(14) 0.89045(11) 0.0265(3) Uani d . 1 . .
    H H6 0.2632 1.0209 0.8390 0.032 Uiso calc R 1 . .
    C C7 0.30356(16) 0.93921(14) 0.98950(11) 0.0243(3) Uani d . 1 . .
    H H7 0.2693 1.0193 1.0053 0.029 Uiso calc R 1 . .
    C C8 0.35634(16) 0.82382(14) 1.06903(11) 0.0221(3) Uani d . 1 . .
    C C9 0.40463(16) 0.70647(14) 1.04206(11) 0.0228(3) Uani d . 1 . .
    C C10 0.40242(16) 0.70541(14) 0.94228(11) 0.0240(3) Uani d . 1 . .
    H H10 0.4365 0.6254 0.9263 0.029 Uiso calc R 1 . .
    C C11 0.35830(16) 0.82146(14) 1.17426(11) 0.0236(3) Uani d . 1 . .
    C C12 0.31291(16) 0.94406(14) 1.20471(11) 0.0240(3) Uani d . 1 . .
    C C13 0.37622(17) 1.02936(15) 1.16136(12) 0.0275(4) Uani d . 1 . .
    H H13 0.4382 1.0162 1.1060 0.033 Uiso calc R 1 . .
    C C14 0.34921(18) 1.13357(15) 1.19853(13) 0.0325(4) Uani d . 1 . .
    H H14 0.3918 1.1919 1.1679 0.039 Uiso calc R 1 . .
    C C15 0.26080(19) 1.15270(16) 1.27972(13) 0.0349(4) Uani d . 1 . .
    H H15 0.2442 1.2230 1.3058 0.042 Uiso calc R 1 . .
    C C16 0.19610(18) 1.06921(15) 1.32333(12) 0.0307(4) Uani d . 1 . .
    H H16 0.1347 1.0829 1.3789 0.037 Uiso calc R 1 . .
    C C17 0.22088(17) 0.96580(15) 1.28596(11) 0.0254(3) Uani d . 1 . .
    C C18 0.13923(17) 0.88714(15) 1.32972(11) 0.0264(3) Uani d . 1 . .
    C C19 0.9822(5) 0.2294(2) 0.0686(2) 0.0342(8) Uani d PD 0.853(5) A 1
    H H19A 0.9480 0.1890 0.1347 0.041 Uiso calc PR 0.853(5) A 1
    H H19B 1.0797 0.2085 0.0755 0.041 Uiso calc PR 0.853(5) A 1
    C C20 0.9604(2) 0.1837(2) -0.01711(17) 0.0335(6) Uani d PD 0.853(5) A 1
    H H20A 0.8789 0.1633 -0.0039 0.040 Uiso calc PR 0.853(5) A 1
    H H20B 1.0406 0.1065 -0.0258 0.040 Uiso calc PR 0.853(5) A 1
    C C21 0.9410(3) 0.3008(3) -0.1104(2) 0.0376(7) Uani d PD 0.853(5) A 1
    H H21A 1.0300 0.2986 -0.1406 0.045 Uiso calc PR 0.853(5) A 1
    H H21B 0.8867 0.3016 -0.1630 0.045 Uiso calc PR 0.853(5) A 1
    C C19' 0.967(4) 0.2271(10) 0.0567(12) 0.0342(8) Uani d PD 0.147(5) A 2
    H H19C 0.9022 0.1871 0.0880 0.041 Uiso calc PR 0.147(5) A 2
    H H19D 1.0482 0.1871 0.1009 0.041 Uiso calc PR 0.147(5) A 2
    C C20' 1.0060(14) 0.2181(13) -0.0526(10) 0.0335(6) Uani d PD 0.147(5) A 2
    H H20C 1.0950 0.2245 -0.0703 0.040 Uiso calc PR 0.147(5) A 2
    H H20D 1.0166 0.1323 -0.0556 0.040 Uiso calc PR 0.147(5) A 2
    C C21' 0.903(2) 0.3222(14) -0.1313(13) 0.0376(7) Uani d PD 0.147(5) A 2
    H H21C 0.8261 0.3005 -0.1377 0.045 Uiso calc PR 0.147(5) A 2
    H H21D 0.9437 0.3472 -0.1991 0.045 Uiso calc PR 0.147(5) A 2
    C C22 0.8662(2) 0.42004(18) -0.07185(12) 0.0351(4) Uani d D 1 A .
    H H22A 0.8965 0.4877 -0.1071 0.042 Uiso d PR 0.853(5) A 1
    H H22B 0.7697 0.4524 -0.0797 0.042 Uiso d PR 0.853(5) A 1
    H H22C 0.9083 0.4791 -0.1054 0.042 Uiso d PR 0.147(5) A 2
    H H22D 0.7696 0.4691 -0.0761 0.042 Uiso d PR 0.147(5) A 2
    C C23 0.86444(17) 0.44414(15) 0.10045(11) 0.0257(3) Uani d . 1 A .
    C C24 0.90176(18) 0.38879(15) 0.20557(11) 0.0286(4) Uani d . 1 . .
    H H24 0.9581 0.2993 0.2301 0.034 Uiso calc R 1 A .
    C C25 0.85731(17) 0.46321(14) 0.27076(11) 0.0258(3) Uani d . 1 A .
    H H25 0.8821 0.4238 0.3407 0.031 Uiso calc R 1 . .
    C C26 0.77521(16) 0.59747(14) 0.23827(11) 0.0235(3) Uani d . 1 . .
    C C27 0.74369(16) 0.65237(14) 0.13248(11) 0.0244(3) Uani d . 1 A .
    C C28 0.78626(17) 0.57779(15) 0.06598(11) 0.0269(4) Uani d . 1 . .
    H H28 0.7625 0.6171 -0.0041 0.032 Uiso calc R 1 A .
    C C29 0.72606(16) 0.67720(14) 0.30674(11) 0.0241(3) Uani d . 1 A .
    C C30 0.74358(16) 0.61217(14) 0.42053(11) 0.0246(3) Uani d . 1 . .
    C C31 0.67243(18) 0.53419(16) 0.46469(12) 0.0323(4) Uani d . 1 A .
    H H31 0.6218 0.5196 0.4225 0.039 Uiso calc R 1 . .
    C C32 0.67458(18) 0.47761(17) 0.56943(13) 0.0354(4) Uani d . 1 . .
    H H32 0.6259 0.4243 0.5985 0.043 Uiso calc R 1 A .
    C C33 0.74738(18) 0.49875(16) 0.63124(12) 0.0346(4) Uani d . 1 A .
    H H33 0.7481 0.4608 0.7031 0.042 Uiso calc R 1 . .
    C C34 0.81990(17) 0.57562(15) 0.58857(11) 0.0296(4) Uani d . 1 . .
    H H34 0.8701 0.5898 0.6315 0.036 Uiso calc R 1 A .
    C C35 0.81935(17) 0.63226(14) 0.48276(11) 0.0244(3) Uani d . 1 A .
    C C36 0.90522(16) 0.70674(14) 0.43999(11) 0.0243(3) Uani d . 1 . .
loop_
    _atom_site_aniso_label
    _atom_site_aniso_U_11
    _atom_site_aniso_U_22
    _atom_site_aniso_U_33
    _atom_site_aniso_U_12
    _atom_site_aniso_U_13
    _atom_site_aniso_U_23
    O1 0.0362(7) 0.0172(5) 0.0278(6) -0.0074(5) -0.0014(5) -0.0039(4)
    O2 0.0368(7) 0.0223(6) 0.0260(5) -0.0121(5) 0.0023(5) -0.0034(4)
    O3 0.0379(8) 0.0426(7) 0.0374(6) -0.0250(6) 0.0079(5) -0.0202(5)
    O4 0.0558(10) 0.0545(9) 0.0291(6) -0.0343(7) 0.0099(6) -0.0132(6)
    O5 0.0383(8) 0.0202(6) 0.0303(6) -0.0079(5) -0.0105(5) 0.0007(4)
    O6 0.0342(7) 0.0200(6) 0.0348(6) -0.0087(5) -0.0039(5) -0.0048(5)
    O7 0.0327(7) 0.0353(7) 0.0248(5) -0.0196(6) 0.0058(5) -0.0093(5)
    O8 0.0495(9) 0.0444(7) 0.0277(6) -0.0267(7) 0.0010(5) -0.0132(5)
    N1 0.0357(9) 0.0216(7) 0.0271(7) -0.0082(6) -0.0030(6) -0.0063(5)
    N2 0.0358(9) 0.0307(7) 0.0286(7) -0.0152(7) -0.0003(6) -0.0110(6)
    C1 0.0649(15) 0.0269(9) 0.0294(8) -0.0128(9) -0.0119(8) -0.0022(7)
    C2 0.095(2) 0.0420(11) 0.0305(9) -0.0216(12) -0.0078(10) -0.0060(8)
    C3 0.0655(16) 0.0352(10) 0.0351(9) -0.0070(10) -0.0115(9) -0.0118(8)
    C4 0.0399(11) 0.0242(8) 0.0322(8) -0.0077(8) -0.0037(7) -0.0101(7)
    C5 0.0217(9) 0.0231(8) 0.0283(7) -0.0090(7) 0.0019(6) -0.0075(6)
    C6 0.0286(10) 0.0176(7) 0.0288(7) -0.0073(7) -0.0022(6) -0.0026(6)
    C7 0.0235(9) 0.0189(7) 0.0296(7) -0.0082(7) 0.0026(6) -0.0074(6)
    C8 0.0196(8) 0.0195(7) 0.0272(7) -0.0095(7) 0.0022(6) -0.0052(6)
    C9 0.0202(8) 0.0166(7) 0.0283(7) -0.0070(7) 0.0021(6) -0.0035(6)
    C10 0.0247(9) 0.0179(7) 0.0287(7) -0.0086(7) 0.0023(6) -0.0066(6)
    C11 0.0206(9) 0.0200(7) 0.0287(7) -0.0094(7) 0.0027(6) -0.0044(6)
    C12 0.0248(9) 0.0215(7) 0.0260(7) -0.0092(7) -0.0048(6) -0.0054(6)
    C13 0.0243(9) 0.0237(8) 0.0329(8) -0.0095(7) -0.0033(6) -0.0051(6)
    C14 0.0311(10) 0.0237(8) 0.0435(9) -0.0127(8) -0.0080(8) -0.0049(7)
    C15 0.0391(11) 0.0268(9) 0.0429(9) -0.0118(8) -0.0093(8) -0.0135(7)
    C16 0.0323(10) 0.0287(9) 0.0306(8) -0.0085(8) -0.0029(7) -0.0117(7)
    C17 0.0271(9) 0.0241(8) 0.0248(7) -0.0095(7) -0.0043(6) -0.0058(6)
    C18 0.0279(10) 0.0258(8) 0.0241(7) -0.0083(7) 0.0008(6) -0.0092(6)
    C19 0.0311(17) 0.0329(10) 0.0428(12) -0.0115(9) -0.0008(11) -0.0178(8)
    C20 0.0252(13) 0.0373(12) 0.0430(12) -0.0120(10) 0.0024(9) -0.0196(10)
    C21 0.044(2) 0.0553(15) 0.0303(14) -0.0316(14) 0.0065(11) -0.0203(13)
    C19' 0.0311(17) 0.0329(10) 0.0428(12) -0.0115(9) -0.0008(11) -0.0178(8)
    C20' 0.0252(13) 0.0373(12) 0.0430(12) -0.0120(10) 0.0024(9) -0.0196(10)
    C21' 0.044(2) 0.0553(15) 0.0303(14) -0.0316(14) 0.0065(11) -0.0203(13)
    C22 0.0419(11) 0.0465(11) 0.0282(8) -0.0277(9) 0.0029(7) -0.0130(7)
    C23 0.0269(9) 0.0277(8) 0.0269(7) -0.0165(7) 0.0010(6) -0.0066(6)
    C24 0.0295(10) 0.0215(8) 0.0295(8) -0.0074(7) -0.0027(7) -0.0032(6)
    C25 0.0276(9) 0.0224(8) 0.0238(7) -0.0095(7) -0.0026(6) -0.0016(6)
    C26 0.0238(9) 0.0211(7) 0.0253(7) -0.0111(7) -0.0031(6) -0.0019(6)
    C27 0.0237(9) 0.0210(8) 0.0279(7) -0.0120(7) -0.0049(6) 0.0001(6)
    C28 0.0298(10) 0.0289(8) 0.0234(7) -0.0156(8) -0.0035(6) -0.0027(6)
    C29 0.0216(9) 0.0226(8) 0.0283(7) -0.0115(7) -0.0010(6) -0.0035(6)
    C30 0.0243(9) 0.0181(7) 0.0262(7) -0.0052(7) 0.0015(6) -0.0046(6)
    C31 0.0313(10) 0.0297(9) 0.0340(8) -0.0141(8) 0.0016(7) -0.0048(7)
    C32 0.0302(10) 0.0326(9) 0.0367(9) -0.0140(8) 0.0072(7) -0.0022(7)
    C33 0.0329(11) 0.0312(9) 0.0255(8) -0.0073(8) 0.0050(7) 0.0007(6)
    C34 0.0279(10) 0.0282(8) 0.0265(7) -0.0061(8) 0.0009(7) -0.0073(6)
    C35 0.0245(9) 0.0195(7) 0.0244(7) -0.0053(7) 0.0033(6) -0.0062(6)
    C36 0.0238(9) 0.0209(7) 0.0240(7) -0.0046(7) 0.0011(6) -0.0078(6)
_geom_special_details
;
All e.s.d.'s (except the e.s.d. in the dihedral angle between two l.s. planes)
are estimated using the full covariance matrix. The cell e.s.d.'s are taken
into account individually in the estimation of e.s.d.'s in distances, angles
and torsion angles; correlations between e.s.d.'s in cell parameters are only
used when they are defined by crystal symmetry. An approximate (isotropic)
treatment of cell e.s.d.'s is used for estimating e.s.d.'s involving l.s.
planes.
;
loop_
    _geom_bond_atom_site_label_1
    _geom_bond_atom_site_label_2
    _geom_bond_site_symmetry_2
    _geom_bond_distance
    _geom_bond_publ_flag
    O1 C9 . 1.3506(18) ?
    O1 H1 . 0.956(18) ?
    O2 C11 . 1.2531(18) ?
    O3 C18 . 1.2635(18) ?
    O4 C18 . 1.2754(18) ?
    O4 H4 . 0.879(10) ?
    O5 C27 . 1.3535(18) ?
    O5 H5 . 0.943(19) ?
    O6 C29 . 1.2419(18) ?
    O7 C36 . 1.2675(18) ?
    O7 H7A . 0.86(2) ?
    O8 C36 . 1.2708(18) ?
    N1 C5 . 1.3577(19) ?
    N1 C4 . 1.461(2) ?
    N1 C1 . 1.470(2) ?
    N2 C23 . 1.350(2) ?
    N2 C22 . 1.464(2) ?
    N2 C19 . 1.464(3) ?
    N2 C19' . 1.481(10) ?
    C1 C2 . 1.528(3) ?
    C1 H1A . 0.9900 ?
    C1 H1B . 0.9900 ?
    C2 C3 . 1.514(3) ?
    C2 H2A . 0.9900 ?
    C2 H2B . 0.9900 ?
    C3 C4 . 1.523(2) ?
    C3 H3A . 0.9900 ?
    C3 H3B . 0.9900 ?
    C4 H4A . 0.9900 ?
    C4 H4B . 0.9900 ?
    C5 C10 . 1.410(2) ?
    C5 C6 . 1.419(2) ?
    C6 C7 . 1.366(2) ?
    C6 H6 . 0.9500 ?
    C7 C8 . 1.407(2) ?
    C7 H7 . 0.9500 ?
    C8 C9 . 1.419(2) ?
    C8 C11 . 1.445(2) ?
    C9 C10 . 1.383(2) ?
    C10 H10 . 0.9500 ?
    C11 C12 . 1.505(2) ?
    C12 C13 . 1.395(2) ?
    C12 C17 . 1.404(2) ?
    C13 C14 . 1.390(2) ?
    C13 H13 . 0.9500 ?
    C14 C15 . 1.379(3) ?
    C14 H14 . 0.9500 ?
    C15 C16 . 1.389(2) ?
    C15 H15 . 0.9500 ?
    C16 C17 . 1.388(2) ?
    C16 H16 . 0.9500 ?
    C17 C18 . 1.488(2) ?
    C19 C20 . 1.528(3) ?
    C19 H19A . 0.9900 ?
    C19 H19B . 0.9900 ?
    C20 C21 . 1.529(3) ?
    C20 H20A . 0.9900 ?
    C20 H20B . 0.9900 ?
    C21 C22 . 1.528(3) ?
    C21 H21A . 0.9900 ?
    C21 H21B . 0.9900 ?
    C19' C20' . 1.532(10) ?
    C19' H19C . 0.9900 ?
    C19' H19D . 0.9900 ?
    C20' C21' . 1.512(9) ?
    C20' H20C . 0.9900 ?
    C20' H20D . 0.9900 ?
    C21' C22 . 1.517(9) ?
    C21' H21C . 0.9900 ?
    C21' H21D . 0.9900 ?
    C22 H22A . 0.9600 ?
    C22 H22B . 0.9600 ?
    C22 H22C . 0.9600 ?
    C22 H22D . 0.9600 ?
    C23 C28 . 1.404(2) ?
    C23 C24 . 1.427(2) ?
    C24 C25 . 1.357(2) ?
    C24 H24 . 0.9500 ?
    C25 C26 . 1.416(2) ?
    C25 H25 . 0.9500 ?
    C26 C27 . 1.422(2) ?
    C26 C29 . 1.439(2) ?
    C27 C28 . 1.374(2) ?
    C28 H28 . 0.9500 ?
    C29 C30 . 1.513(2) ?
    C30 C31 . 1.393(2) ?
    C30 C35 . 1.398(2) ?
    C31 C32 . 1.387(2) ?
    C31 H31 . 0.9500 ?
    C32 C33 . 1.378(2) ?
    C32 H32 . 0.9500 ?
    C33 C34 . 1.391(2) ?
    C33 H33 . 0.9500 ?
    C34 C35 . 1.401(2) ?
    C34 H34 . 0.9500 ?
    C35 C36 . 1.486(2) ?
loop_
    _geom_angle_atom_site_label_1
    _geom_angle_atom_site_label_2
    _geom_angle_atom_site_label_3
    _geom_angle_site_symmetry_1
    _geom_angle_site_symmetry_3
    _geom_angle
    _geom_angle_publ_flag
    C9 O1 H1 . . 105.3(12) ?
    C18 O4 H4 . . 108.2(14) ?
    C27 O5 H5 . . 103.5(12) ?
    C36 O7 H7A . . 113.3(12) ?
    C5 N1 C4 . . 123.71(13) ?
    C5 N1 C1 . . 123.89(13) ?
    C4 N1 C1 . . 112.20(12) ?
    C23 N2 C22 . . 123.22(14) ?
    C23 N2 C19 . . 123.37(16) ?
    C22 N2 C19 . . 113.35(16) ?
    C23 N2 C19' . . 130.8(7) ?
    C22 N2 C19' . . 105.2(8) ?
    N1 C1 C2 . . 102.82(14) ?
    N1 C1 H1A . . 111.2 ?
    C2 C1 H1A . . 111.2 ?
    N1 C1 H1B . . 111.2 ?
    C2 C1 H1B . . 111.2 ?
    H1A C1 H1B . . 109.1 ?
    C3 C2 C1 . . 102.90(16) ?
    C3 C2 H2A . . 111.2 ?
    C1 C2 H2A . . 111.2 ?
    C3 C2 H2B . . 111.2 ?
    C1 C2 H2B . . 111.2 ?
    H2A C2 H2B . . 109.1 ?
    C2 C3 C4 . . 103.74(14) ?
    C2 C3 H3A . . 111.0 ?
    C4 C3 H3A . . 111.0 ?
    C2 C3 H3B . . 111.0 ?
    C4 C3 H3B . . 111.0 ?
    H3A C3 H3B . . 109.0 ?
    N1 C4 C3 . . 103.05(13) ?
    N1 C4 H4A . . 111.2 ?
    C3 C4 H4A . . 111.2 ?
    N1 C4 H4B . . 111.2 ?
    C3 C4 H4B . . 111.2 ?
    H4A C4 H4B . . 109.1 ?
    N1 C5 C10 . . 120.69(14) ?
    N1 C5 C6 . . 120.76(14) ?
    C10 C5 C6 . . 118.54(14) ?
    C7 C6 C5 . . 120.17(14) ?
    C7 C6 H6 . . 119.9 ?
    C5 C6 H6 . . 119.9 ?
    C6 C7 C8 . . 122.66(14) ?
    C6 C7 H7 . . 118.7 ?
    C8 C7 H7 . . 118.7 ?
    C7 C8 C9 . . 116.69(13) ?
    C7 C8 C11 . . 122.95(14) ?
    C9 C8 C11 . . 120.32(13) ?
    O1 C9 C10 . . 117.73(13) ?
    O1 C9 C8 . . 120.52(13) ?
    C10 C9 C8 . . 121.75(14) ?
    C9 C10 C5 . . 120.19(14) ?
    C9 C10 H10 . . 119.9 ?
    C5 C10 H10 . . 119.9 ?
    O2 C11 C8 . . 121.94(14) ?
    O2 C11 C12 . . 116.45(13) ?
    C8 C11 C12 . . 121.58(13) ?
    C13 C12 C17 . . 118.87(14) ?
    C13 C12 C11 . . 119.66(15) ?
    C17 C12 C11 . . 120.91(13) ?
    C14 C13 C12 . . 120.46(16) ?
    C14 C13 H13 . . 119.8 ?
    C12 C13 H13 . . 119.8 ?
    C15 C14 C13 . . 120.30(16) ?
    C15 C14 H14 . . 119.9 ?
    C13 C14 H14 . . 119.9 ?
    C14 C15 C16 . . 119.98(15) ?
    C14 C15 H15 . . 120.0 ?
    C16 C15 H15 . . 120.0 ?
    C17 C16 C15 . . 120.23(16) ?
    C17 C16 H16 . . 119.9 ?
    C15 C16 H16 . . 119.9 ?
    C16 C17 C12 . . 120.14(15) ?
    C16 C17 C18 . . 117.52(15) ?
    C12 C17 C18 . . 122.18(13) ?
    O3 C18 O4 . . 123.47(15) ?
    O3 C18 C17 . . 118.89(13) ?
    O4 C18 C17 . . 117.57(13) ?
    N2 C19 C20 . . 103.8(2) ?
    N2 C19 H19A . . 111.0 ?
    C20 C19 H19A . . 111.0 ?
    N2 C19 H19B . . 111.0 ?
    C20 C19 H19B . . 111.0 ?
    H19A C19 H19B . . 109.0 ?
    C19 C20 C21 . . 102.5(2) ?
    C19 C20 H20A . . 111.3 ?
    C21 C20 H20A . . 111.3 ?
    C19 C20 H20B . . 111.3 ?
    C21 C20 H20B . . 111.3 ?
    H20A C20 H20B . . 109.2 ?
    C22 C21 C20 . . 106.09(19) ?
    C22 C21 H21A . . 110.5 ?
    C20 C21 H21A . . 110.5 ?
    C22 C21 H21B . . 110.5 ?
    C20 C21 H21B . . 110.5 ?
    H21A C21 H21B . . 108.7 ?
    N2 C19' C20' . . 99.6(9) ?
    N2 C19' H19C . . 111.9 ?
    C20' C19' H19C . . 111.9 ?
    N2 C19' H19D . . 111.9 ?
    C20' C19' H19D . . 111.9 ?
    H19C C19' H19D . . 109.6 ?
    C21' C20' C19' . . 113.5(14) ?
    C21' C20' H20C . . 108.9 ?
    C19' C20' H20C . . 108.9 ?
    C21' C20' H20D . . 108.9 ?
    C19' C20' H20D . . 108.9 ?
    H20C C20' H20D . . 107.7 ?
    C20' C21' C22 . . 92.4(8) ?
    C20' C21' H21C . . 113.2 ?
    C22 C21' H21C . . 113.2 ?
    C20' C21' H21D . . 113.2 ?
    C22 C21' H21D . . 113.2 ?
    H21C C21' H21D . . 110.6 ?
    N2 C22 C21' . . 117.1(6) ?
    N2 C22 C21 . . 102.47(16) ?
    N2 C22 H22A . . 111.2 ?
    C21' C22 H22A . . 111.1 ?
    C21 C22 H22A . . 111.3 ?
    N2 C22 H22B . . 111.3 ?
    C21' C22 H22B . . 95.7 ?
    C21 C22 H22B . . 111.3 ?
    H22A C22 H22B . . 109.2 ?
    N2 C22 H22C . . 108.0 ?
    C21' C22 H22C . . 108.0 ?
    C21 C22 H22C . . 106.1 ?
    H22B C22 H22C . . 116.6 ?
    N2 C22 H22D . . 108.0 ?
    C21' C22 H22D . . 108.0 ?
    C21 C22 H22D . . 124.1 ?
    H22A C22 H22D . . 99.8 ?
    H22C C22 H22D . . 107.3 ?
    N2 C23 C28 . . 121.15(14) ?
    N2 C23 C24 . . 120.63(15) ?
    C28 C23 C24 . . 118.22(14) ?
    C25 C24 C23 . . 120.37(15) ?
    C25 C24 H24 . . 119.8 ?
    C23 C24 H24 . . 119.8 ?
    C24 C25 C26 . . 122.33(14) ?
    C24 C25 H25 . . 118.8 ?
    C26 C25 H25 . . 118.8 ?
    C25 C26 C27 . . 116.66(14) ?
    C25 C26 C29 . . 122.93(13) ?
    C27 C26 C29 . . 120.41(14) ?
    O5 C27 C28 . . 118.40(13) ?
    O5 C27 C26 . . 120.04(14) ?
    C28 C27 C26 . . 121.56(14) ?
    C27 C28 C23 . . 120.77(13) ?
    C27 C28 H28 . . 119.6 ?
    C23 C28 H28 . . 119.6 ?
    O6 C29 C26 . . 123.17(13) ?
    O6 C29 C30 . . 118.04(14) ?
    C26 C29 C30 . . 118.60(13) ?
    C31 C30 C35 . . 119.40(14) ?
    C31 C30 C29 . . 116.62(14) ?
    C35 C30 C29 . . 123.87(13) ?
    C32 C31 C30 . . 120.88(16) ?
    C32 C31 H31 . . 119.6 ?
    C30 C31 H31 . . 119.6 ?
    C33 C32 C31 . . 119.93(16) ?
    C33 C32 H32 . . 120.0 ?
    C31 C32 H32 . . 120.0 ?
    C32 C33 C34 . . 120.08(15) ?
    C32 C33 H33 . . 120.0 ?
    C34 C33 H33 . . 120.0 ?
    C33 C34 C35 . . 120.42(15) ?
    C33 C34 H34 . . 119.8 ?
    C35 C34 H34 . . 119.8 ?
    C30 C35 C34 . . 119.28(14) ?
    C30 C35 C36 . . 122.17(13) ?
    C34 C35 C36 . . 118.49(14) ?
    O7 C36 O8 . . 123.24(15) ?
    O7 C36 C35 . . 118.03(13) ?
    O8 C36 C35 . . 118.71(13) ?
loop_
    _geom_torsion_atom_site_label_1
    _geom_torsion_atom_site_label_2
    _geom_torsion_atom_site_label_3
    _geom_torsion_atom_site_label_4
    _geom_torsion_site_symmetry_1
    _geom_torsion_site_symmetry_2
    _geom_torsion_site_symmetry_3
    _geom_torsion_site_symmetry_4
    _geom_torsion
    _geom_torsion_publ_flag
    C5 N1 C1 C2 . . . . 161.65(17) ?
    C4 N1 C1 C2 . . . . -13.4(2) ?
    N1 C1 C2 C3 . . . . 32.2(2) ?
    C1 C2 C3 C4 . . . . -39.5(2) ?
    C5 N1 C4 C3 . . . . 174.12(16) ?
    C1 N1 C4 C3 . . . . -10.8(2) ?
    C2 C3 C4 N1 . . . . 31.0(2) ?
    C4 N1 C5 C10 . . . . 1.2(2) ?
    C1 N1 C5 C10 . . . . -173.29(16) ?
    C4 N1 C5 C6 . . . . -179.87(16) ?
    C1 N1 C5 C6 . . . . 5.6(3) ?
    N1 C5 C6 C7 . . . . -178.58(15) ?
    C10 C5 C6 C7 . . . . 0.3(2) ?
    C5 C6 C7 C8 . . . . 0.1(2) ?
    C6 C7 C8 C9 . . . . -0.9(2) ?
    C6 C7 C8 C11 . . . . -178.70(15) ?
    C7 C8 C9 O1 . . . . -178.27(13) ?
    C11 C8 C9 O1 . . . . -0.4(2) ?
    C7 C8 C9 C10 . . . . 1.2(2) ?
    C11 C8 C9 C10 . . . . 179.11(14) ?
    O1 C9 C10 C5 . . . . 178.70(14) ?
    C8 C9 C10 C5 . . . . -0.8(2) ?
    N1 C5 C10 C9 . . . . 178.92(14) ?
    C6 C5 C10 C9 . . . . 0.0(2) ?
    C7 C8 C11 O2 . . . . 177.58(14) ?
    C9 C8 C11 O2 . . . . -0.2(2) ?
    C7 C8 C11 C12 . . . . -4.7(2) ?
    C9 C8 C11 C12 . . . . 177.58(14) ?
    O2 C11 C12 C13 . . . . 120.26(16) ?
    C8 C11 C12 C13 . . . . -57.6(2) ?
    O2 C11 C12 C17 . . . . -51.0(2) ?
    C8 C11 C12 C17 . . . . 131.09(16) ?
    C17 C12 C13 C14 . . . . 0.4(2) ?
    C11 C12 C13 C14 . . . . -171.03(14) ?
    C12 C13 C14 C15 . . . . 0.9(2) ?
    C13 C14 C15 C16 . . . . -1.4(3) ?
    C14 C15 C16 C17 . . . . 0.5(2) ?
    C15 C16 C17 C12 . . . . 0.8(2) ?
    C15 C16 C17 C18 . . . . -174.64(15) ?
    C13 C12 C17 C16 . . . . -1.3(2) ?
    C11 C12 C17 C16 . . . . 170.06(14) ?
    C13 C12 C17 C18 . . . . 173.97(14) ?
    C11 C12 C17 C18 . . . . -14.7(2) ?
    C16 C17 C18 O3 . . . . 141.35(16) ?
    C12 C17 C18 O3 . . . . -34.0(2) ?
    C16 C17 C18 O4 . . . . -35.6(2) ?
    C12 C17 C18 O4 . . . . 149.04(16) ?
    C23 N2 C19 C20 . . . . 161.5(2) ?
    C22 N2 C19 C20 . . . . -15.6(4) ?
    C19' N2 C19 C20 . . . . 22(7) ?
    N2 C19 C20 C21 . . . . 30.0(4) ?
    C19 C20 C21 C22 . . . . -34.7(3) ?
    C23 N2 C19' C20' . . . . -169.3(7) ?
    C22 N2 C19' C20' . . . . 21(2) ?
    C19 N2 C19' C20' . . . . -124(8) ?
    N2 C19' C20' C21' . . . . -37(3) ?
    C19' C20' C21' C22 . . . . 33(2) ?
    C23 N2 C22 C21' . . . . -172.6(10) ?
    C19 N2 C22 C21' . . . . 4.6(10) ?
    C19' N2 C22 C21' . . . . -1.7(18) ?
    C23 N2 C22 C21 . . . . 177.07(18) ?
    C19 N2 C22 C21 . . . . -5.8(3) ?
    C19' N2 C22 C21 . . . . -12.1(15) ?
    C20' C21' C22 N2 . . . . -18.3(17) ?
    C20' C21' C22 C21 . . . . 17(2) ?
    C20 C21 C22 N2 . . . . 25.2(2) ?
    C20 C21 C22 C21' . . . . -123(3) ?
    C22 N2 C23 C28 . . . . -1.5(2) ?
    C19 N2 C23 C28 . . . . -178.4(3) ?
    C19' N2 C23 C28 . . . . -170(2) ?
    C22 N2 C23 C24 . . . . 178.59(15) ?
    C19 N2 C23 C24 . . . . 1.7(3) ?
    C19' N2 C23 C24 . . . . 10(2) ?
    N2 C23 C24 C25 . . . . -177.27(15) ?
    C28 C23 C24 C25 . . . . 2.8(2) ?
    C23 C24 C25 C26 . . . . -1.1(2) ?
    C24 C25 C26 C27 . . . . -1.5(2) ?
    C24 C25 C26 C29 . . . . 179.25(15) ?
    C25 C26 C27 O5 . . . . -177.00(14) ?
    C29 C26 C27 O5 . . . . 2.2(2) ?
    C25 C26 C27 C28 . . . . 2.5(2) ?
    C29 C26 C27 C28 . . . . -178.22(14) ?
    O5 C27 C28 C23 . . . . 178.68(14) ?
    C26 C27 C28 C23 . . . . -0.9(2) ?
    N2 C23 C28 C27 . . . . 178.27(14) ?
    C24 C23 C28 C27 . . . . -1.8(2) ?
    C25 C26 C29 O6 . . . . 175.12(15) ?
    C27 C26 C29 O6 . . . . -4.1(2) ?
    C25 C26 C29 C30 . . . . -10.0(2) ?
    C27 C26 C29 C30 . . . . 170.85(14) ?
    O6 C29 C30 C31 . . . . 110.01(17) ?
    C26 C29 C30 C31 . . . . -65.2(2) ?
    O6 C29 C30 C35 . . . . -66.1(2) ?
    C26 C29 C30 C35 . . . . 118.69(17) ?
    C35 C30 C31 C32 . . . . 0.7(2) ?
    C29 C30 C31 C32 . . . . -175.58(15) ?
    C30 C31 C32 C33 . . . . 0.3(3) ?
    C31 C32 C33 C34 . . . . -0.7(3) ?
    C32 C33 C34 C35 . . . . 0.1(3) ?
    C31 C30 C35 C34 . . . . -1.3(2) ?
    C29 C30 C35 C34 . . . . 174.75(15) ?
    C31 C30 C35 C36 . . . . 175.67(15) ?
    C29 C30 C35 C36 . . . . -8.3(2) ?
    C33 C34 C35 C30 . . . . 0.9(2) ?
    C33 C34 C35 C36 . . . . -176.20(15) ?
    C30 C35 C36 O7 . . . . -16.5(2) ?
    C34 C35 C36 O7 . . . . 160.48(15) ?
    C30 C35 C36 O8 . . . . 165.09(15) ?
    C34 C35 C36 O8 . . . . -17.9(2) ?
loop_
    _geom_hbond_atom_site_label_D
    _geom_hbond_atom_site_label_H
    _geom_hbond_atom_site_label_A
    _geom_hbond_site_symmetry_A
    _geom_hbond_distance_DH
    _geom_hbond_distance_HA
    _geom_hbond_distance_DA
    _geom_hbond_angle_DHA
    O1 H1 O2 . 0.956(19) 1.66(2) 2.547(2) 151.8(18)
    O5 H5 O6 . 0.943(19) 1.68(2) 2.565(2) 154.9(19)
    O7 H7A O3 1_654 0.86(2) 1.784(10) 2.6387(17) 169.3(19)
    O4 H4 O8 1_456 0.879(10) 1.785(11) 2.6451(19) 166(2)
data_global
_journal_date_recd_electronic     2009-03-24
_journal_date_accepted     2009-03-26
_journal_name_full     'Acta Crystallographica, Section E'
_journal_year     2009
_journal_volume     65
_journal_issue      4
_journal_page_first     o936
_journal_page_last     o936
_journal_paper_category     QO
_journal_coeditor_code     RZ2305
_publ_contact_author_name     'Jian-wu Wang'
_publ_contact_author_address
;
School of Chemistry and Chemical Engineering,
Shandong University,
Jinan 250100,
People's Republic of China
;
_publ_contact_author_email     yugp2005@yahoo.com.cn
_publ_contact_author_fax     '+86-531-88564464'
_publ_contact_author_phone     '+86-531-88564464'
_publ_section_title
;
2-[2-Hydroxy-4-(pyrrolidin-1-yl)benzoyl]benzoic acid
;
loop_
    _publ_author_name
    _publ_author_footnote
    _publ_author_address
    'Yun-Long Gao' .
;
School of Chemistry and Chemical Engineering,
Shandong University,
Jinan 250100,
People's Republic of China
;
    'Jian-Wu Wang' .
;
School of Chemistry and Chemical Engineering,
Shandong University,
Jinan 250100,
People's Republic of China
;
