# Supplementary material for: 2-[2-Hydr­oxy-4-(pyrrolidin-1-yl)benzo­yl]benzoic acid
Source: Acta Crystallogr Sect E Struct Rep Online. 2009 Mar 31;65(Pt 4):o936. doi: 10.1107/S1600536809011349 (PMC2968880; doi:10.1107/S1600536809011349)
Supplement: Supplementary file 2 [file e-65-0o936-Isup2.hkl]

# 
# h,k,l, Fc-squared, Fo-squared, sigma(Fo-squared) and status flag 
# 
data_I
_shelx_title ' r81029f in P-1' 
_shelx_refln_list_code          4 
_shelx_F_calc_maximum      135.92 
_exptl_crystal_F_000       656.00 
_reflns_d_resolution_high  0.7691 
 
loop_ 
 _symmetry_equiv_pos_as_xyz 
 'x, y, z' 
 '-x, -y, -z' 
 
_cell_length_a    10.8414 
_cell_length_b    11.8784 
_cell_length_c    13.7809 
_cell_angle_alpha  71.696 
_cell_angle_beta   82.046 
_cell_angle_gamma  65.167 
 
_shelx_F_squared_multiplier     1.000 
 
loop_ 
 _refln_index_h 
 _refln_index_k 
 _refln_index_l 
 _refln_F_squared_calc 
 _refln_F_squared_meas 
 _refln_F_squared_sigma 
 _refln_observed_status 
   1   0   0       66.42       61.65      1.11 o 
   2   0   0     6732.45     6197.48     75.82 o 
   3   0   0     7593.37     6751.87    103.77 o 
   4   0   0     5840.48     5524.28     99.81 o 
   5   0   0      524.48      504.21     13.50 o 
   6   0   0       45.38       42.33     14.51 o 
   7   0   0      442.66      513.20     24.02 o 
   8   0   0       22.11       28.31      5.55 o 
   9   0   0       97.83       96.87      8.13 o 
  10   0   0       21.70       18.14      6.31 o 
  11   0   0        1.85        3.55      3.79 o 
  12   0   0        9.83        5.25      4.70 o 
 -12   1   0       29.06       21.77     11.50 o 
 -11   1   0       78.06       75.65      5.73 o 
 -10   1   0        4.23        2.77      5.29 o 
  -9   1   0        3.91        3.13      5.35 o 
  -8   1   0       69.40       62.50     18.28 o 
  -7   1   0       33.10       24.99      5.44 o 
  -6   1   0      552.55      570.35     12.62 o 
  -5   1   0      316.60      368.40     12.49 o 
  -4   1   0        4.25        5.95      1.12 o 
  -3   1   0      981.77      899.61      7.76 o 
  -2   1   0     1077.69      965.60     16.61 o 
   0   1   0      250.32      188.93      2.65 o 
   1   1   0       82.47       79.98      1.91 o 
   2   1   0     3275.34     2790.69     43.54 o 
   4   1   0      730.23      670.12     16.91 o 
   5   1   0     1574.18     1538.94     28.55 o 
   6   1   0      344.40      373.47     15.52 o 
   7   1   0     1008.72     1112.51     42.63 o 
   8   1   0        1.29       -3.97      5.32 o 
   9   1   0       12.91       13.89      6.16 o 
  10   1   0      179.15      206.83     17.17 o 
  11   1   0      195.07      213.18     24.03 o 
  12   1   0      100.51      101.58     10.42 o 
  13   1   0        0.63        8.34      4.46 o 
 -11   2   0       19.71       20.91     20.67 o 
 -10   2   0       27.91       27.66     10.92 o 
  -9   2   0       30.19       33.94     14.85 o 
  -8   2   0        0.08       -4.94     11.38 o 
  -7   2   0      123.84      123.39      6.42 o 
  -6   2   0       55.79       57.94      2.34 o 
  -5   2   0       94.40      109.52     17.85 o 
  -4   2   0        4.84        9.45      1.19 o 
  -3   2   0      386.82      353.43     10.30 o 
  -1   2   0     4562.24     4386.69    128.99 o 
   0   2   0     2274.67     1999.35     23.82 o 
   1   2   0     3572.47     3287.38     77.23 o 
   2   2   0     7591.33     6240.89    130.36 o 
   3   2   0    18475.15    17514.29    946.26 o 
   4   2   0     4560.76     4421.28    115.38 o 
   5   2   0      410.99      409.97     11.30 o 
   6   2   0      960.00     1020.11     20.64 o 
   7   2   0      763.64      782.39     21.27 o 
   8   2   0       69.81       63.94     13.37 o 
   9   2   0      252.21      280.52     16.42 o 
  10   2   0        7.63        7.97      2.68 o 
  11   2   0       43.52       40.17     12.48 o 
  12   2   0        9.67        7.57      5.89 o 
  13   2   0       62.69       72.36     16.33 o 
 -11   3   0        0.11        6.65     16.81 o 
 -10   3   0      184.92      200.51     34.94 o 
  -9   3   0      150.34      164.54     16.39 o 
  -8   3   0        0.01        4.28      6.73 o 
  -7   3   0        1.33       12.03      7.97 o 
  -6   3   0       39.49       45.49     15.92 o 
  -5   3   0      331.80      391.16     18.31 o 
  -4   3   0      403.12      414.80      9.06 o 
  -3   3   0     3448.85     3413.60     54.71 o 
  -2   3   0      537.02      589.62     17.86 o 
  -1   3   0      509.62      477.23      6.58 o 
   0   3   0      477.73      433.74      4.81 o 
   1   3   0      420.83      381.52      6.19 o 
   2   3   0     3280.41     3314.62    116.10 o 
   3   3   0        0.60       -1.12      1.12 o 
   5   3   0      256.86      250.96      6.53 o 
   7   3   0      974.74      929.34     39.25 o 
   8   3   0      784.19      864.11     59.09 o 
   9   3   0      782.55      814.06     38.86 o 
  10   3   0     1055.76     1223.01     35.64 o 
  11   3   0        7.53        5.42      2.39 o 
  12   3   0       87.94       88.20      7.49 o 
  13   3   0        7.29        8.93      4.66 o 
 -10   4   0       28.74       37.49     21.53 o 
  -9   4   0      227.60      215.68     24.13 o 
  -8   4   0      213.83      195.55     37.95 o 
  -7   4   0       15.05       13.90      8.40 o 
  -6   4   0       15.07       11.77      5.56 o 
  -5   4   0       70.78       80.24      6.73 o 
  -4   4   0       19.61       25.13      8.95 o 
  -3   4   0     4428.19     4753.10     77.74 o 
  -2   4   0     3136.13     3342.87     75.14 o 
  -1   4   0      907.38      999.75     30.71 o 
   0   4   0       23.27       27.10      1.36 o 
   1   4   0        0.00        0.36      0.75 o 
   2   4   0     1632.07     1384.63     18.18 o 
   3   4   0      577.10      576.15      9.36 o 
   4   4   0        4.32        0.77      1.44 o 
   5   4   0      842.68      882.86     19.10 o 
   6   4   0      258.22      253.80     11.03 o 
   7   4   0       21.85       20.50      5.62 o 
   8   4   0       25.99       42.40      7.33 o 
   9   4   0     2052.96     2082.49    100.45 o 
  10   4   0      178.79      168.62      9.11 o 
  11   4   0      158.25      174.93     13.83 o 
  12   4   0      374.79      404.88     10.60 o 
  13   4   0      286.64      295.80     18.39 o 
 -10   5   0      168.90      133.87     31.45 o 
  -9   5   0      144.31      164.90     26.80 o 
  -8   5   0      197.61      206.14     21.75 o 
  -7   5   0      203.35      202.89     17.03 o 
  -6   5   0     1134.01     1200.57     34.53 o 
  -5   5   0       16.33       34.59     10.78 o 
  -4   5   0      247.75      269.59     15.30 o 
  -3   5   0     1214.48     1231.96     28.26 o 
  -2   5   0       93.57       88.56      5.28 o 
  -1   5   0      216.37      234.58     10.51 o 
   0   5   0      226.37      298.24     12.75 o 
   1   5   0      138.42      153.61      5.60 o 
   2   5   0     2657.06     2505.98     44.08 o 
   3   5   0     3624.80     3556.37     79.12 o 
   4   5   0       64.77       75.64      2.24 o 
   5   5   0       97.75      137.09      7.90 o 
   6   5   0        2.94        2.42      4.11 o 
   7   5   0      482.45      512.04     25.31 o 
   8   5   0     1408.28     1469.58     37.87 o 
   9   5   0      940.14     1051.02     62.23 o 
  10   5   0       95.76       91.14     15.04 o 
  11   5   0      228.02      229.78     22.40 o 
  12   5   0      222.98      191.71     13.54 o 
  13   5   0        8.66        4.73      3.29 o 
  -9   6   0        4.36       -1.31     11.28 o 
  -8   6   0      542.98      581.45     34.30 o 
  -7   6   0      301.76      309.59     22.26 o 
  -6   6   0        3.06        6.56      3.92 o 
  -5   6   0      189.60      211.60     13.96 o 
  -4   6   0      943.54      999.93     45.32 o 
  -3   6   0      783.19      806.18     21.18 o 
  -2   6   0      213.71      234.27      5.54 o 
  -1   6   0        8.54        6.37      3.13 o 
   0   6   0       79.37       96.87      5.18 o 
   1   6   0     1112.14     1199.66     29.05 o 
   2   6   0       23.34       23.28      5.51 o 
   3   6   0       48.56       66.20      6.49 o 
   4   6   0      807.45      886.83     22.66 o 
   5   6   0      104.04       89.18      3.84 o 
   6   6   0       97.10       97.81      6.97 o 
   7   6   0      150.88      176.63      4.99 o 
   8   6   0       13.09       11.21      4.49 o 
   9   6   0       42.46       45.67     11.66 o 
  10   6   0      237.47      228.69     13.70 o 
  11   6   0      281.28      263.23     15.28 o 
  12   6   0      394.80      349.64     40.74 o 
  13   6   0      322.73      286.69     15.92 o 
  -8   7   0       67.96       43.70     21.14 o 
  -7   7   0       64.69       56.42     18.14 o 
  -6   7   0      753.12      822.28     27.22 o 
  -5   7   0      273.78      285.92     15.75 o 
  -4   7   0      569.69      639.56     21.58 o 
  -3   7   0      175.04      171.86      7.09 o 
  -2   7   0      627.79      653.46      9.04 o 
  -1   7   0      248.71      259.02      5.76 o 
   0   7   0      197.44      162.07      4.57 o 
   1   7   0      792.32      781.07     25.68 o 
   2   7   0     1099.04     1142.37     34.08 o 
   3   7   0     1323.48     1460.58     31.01 o 
   4   7   0      273.47      303.69      7.25 o 
   5   7   0      299.34      290.41      9.87 o 
   6   7   0      114.83      104.95      8.66 o 
   7   7   0      118.73      119.54      4.20 o 
   8   7   0       87.14       83.56      5.38 o 
   9   7   0       38.17       40.67     10.58 o 
  10   7   0       80.69       81.35      5.02 o 
  11   7   0      132.96      113.62      6.42 o 
  12   7   0      178.34      177.58      7.21 o 
  13   7   0       43.89       26.06     13.99 o 
  -7   8   0        4.97       -0.41     10.46 o 
  -6   8   0       67.33       50.84     18.06 o 
  -5   8   0        7.94        9.65      6.29 o 
  -4   8   0       42.47       44.20      9.25 o 
  -3   8   0      459.51      489.74     16.37 o 
  -2   8   0     1108.72     1067.78     49.69 o 
  -1   8   0       16.82        9.33      4.39 o 
   0   8   0      334.76      334.82      8.94 o 
   1   8   0     1173.76     1293.78     43.17 o 
   2   8   0      221.13      236.04      5.44 o 
   3   8   0        1.46        0.82      2.01 o 
   4   8   0       82.56       93.85      8.52 o 
   5   8   0      116.56      129.04      4.66 o 
   6   8   0      730.26      816.24     50.56 o 
   7   8   0       24.36       30.16      7.02 o 
   8   8   0       24.46       20.27      4.38 o 
   9   8   0       46.18       30.47      9.27 o 
  10   8   0        1.24        1.59      3.25 o 
  11   8   0       82.45      103.25      8.53 o 
  12   8   0      132.02      114.34      8.79 o 
  13   8   0       64.27       44.24     11.61 o 
  -6   9   0      168.62      163.82      9.89 o 
  -5   9   0        5.63        2.15      3.50 o 
  -4   9   0        5.78        5.56      3.85 o 
  -3   9   0        1.28        2.41      2.66 o 
  -2   9   0      288.74      263.26     16.18 o 
  -1   9   0       89.32      105.87     10.20 o 
   0   9   0      890.53      972.76     40.50 o 
   1   9   0       42.30       32.88      3.68 o 
   2   9   0      861.98      894.51     17.85 o 
   3   9   0      815.24      788.99     22.79 o 
   4   9   0        0.67        1.07      1.31 o 
   5   9   0        8.73        8.72      3.47 o 
   6   9   0      124.00      125.31      5.77 o 
   7   9   0       76.45       79.74      3.88 o 
   8   9   0       42.51       38.62      5.21 o 
   9   9   0       56.04       47.14      4.01 o 
  10   9   0        0.00        3.50      2.45 o 
  11   9   0       29.80       13.12     10.48 o 
  12   9   0        1.71        1.04      3.39 o 
  13   9   0        0.14        1.39      2.78 o 
  -5  10   0        8.16        5.20      4.06 o 
  -4  10   0       28.30       22.62      7.10 o 
  -3  10   0        3.62        3.49      2.18 o 
  -2  10   0      168.99      176.66      8.16 o 
  -1  10   0       61.96       44.56      3.70 o 
   0  10   0       21.72       18.53      8.77 o 
   1  10   0      847.55      821.78     31.53 o 
   2  10   0     1640.70     1776.27     69.83 o 
   3  10   0       17.76       18.94      7.24 o 
   4  10   0      425.57      410.70     22.55 o 
   5  10   0     1140.45     1295.83     51.72 o 
   6  10   0      289.67      290.16     13.29 o 
   7  10   0       24.07       23.73      6.00 o 
   8  10   0       73.14       60.26      4.24 o 
   9  10   0        3.63        3.76      4.13 o 
  10  10   0        0.07       -2.77      2.77 o 
  11  10   0        2.28        2.57      1.45 o 
  12  10   0        1.13        0.77      2.63 o 
  13  10   0        4.04        3.81      3.05 o 
  -4  11   0        3.02        3.25      3.88 o 
  -3  11   0       19.87       14.25      5.96 o 
  -2  11   0        0.85        1.43      2.85 o 
  -1  11   0       14.98       12.35      5.07 o 
   0  11   0       17.37       16.07      8.07 o 
   1  11   0        2.35        1.07      2.15 o 
   2  11   0      365.45      402.95     22.68 o 
   3  11   0       64.16       72.60      5.59 o 
   4  11   0     1466.21     1524.71   1027.39 o 
   5  11   0      472.54      549.75     30.56 o 
   6  11   0      204.59      191.40      8.59 o 
   7  11   0      362.47      401.57     17.91 o 
   8  11   0      193.06      198.15      9.46 o 
   9  11   0      199.00      199.96      7.25 o 
  10  11   0      136.34      142.02      5.87 o 
  11  11   0        3.07        3.68      4.01 o 
  12  11   0        0.09        1.42      2.68 o 
  -2  12   0        0.14        2.80      2.00 o 
  -1  12   0        0.16        3.57      3.54 o 
   0  12   0      118.86      128.16      5.91 o 
   1  12   0        5.11        2.89      3.04 o 
   2  12   0       29.39       22.95     12.63 o 
   3  12   0       68.15       62.44      6.50 o 
   4  12   0       98.31       95.41      5.52 o 
   5  12   0       33.05       33.56     13.66 o 
   6  12   0      120.33      127.54      4.81 o 
   7  12   0      147.48      152.23      6.16 o 
   8  12   0        3.00        3.89      2.36 o 
   9  12   0      235.71      262.01     13.65 o 
  10  12   0       96.84      111.10     11.16 o 
  11  12   0       19.87       14.35      5.14 o 
   0  13   0        0.08        4.91      2.96 o 
   1  13   0        5.66        2.87      2.09 o 
   2  13   0        0.05        2.33      2.96 o 
   3  13   0        9.67        6.07      3.59 o 
   4  13   0        1.86        2.13      1.81 o 
   5  13   0      376.28      426.25      9.24 o 
   6  13   0       32.33       29.95     11.29 o 
   7  13   0      425.08      445.28     27.55 o 
   8  13   0      469.33      528.60     24.15 o 
   9  13   0      193.82      222.12      8.44 o 
  10  13   0       33.53       26.09      8.03 o 
   2  14   0       12.05       10.64      6.46 o 
   3  14   0        7.11        2.41      2.18 o 
   4  14   0        0.48        2.15      2.17 o 
   5  14   0        7.71        8.22      5.16 o 
   6  14   0       41.36       41.60      4.20 o 
   7  14   0        0.43        2.07      2.68 o 
   8  14   0      107.08      122.66     13.01 o 
   9  14   0        0.24        1.32      2.52 o 
  -8 -14   1       10.25        5.07      3.98 o 
  -7 -14   1       19.06        9.64      4.92 o 
  -6 -14   1       16.81        7.68      7.46 o 
  -5 -14   1        1.38        2.57      2.67 o 
  -4 -14   1        3.91        2.48      2.37 o 
  -3 -14   1       23.07       11.51      6.70 o 
 -10 -13   1        3.90        4.64      2.25 o 
  -9 -13   1       17.67        7.08      3.61 o 
  -8 -13   1      232.26      209.75     10.79 o 
  -7 -13   1       17.04       18.60     10.33 o 
  -6 -13   1       34.13       24.58     10.31 o 
  -5 -13   1       28.19       19.73      9.57 o 
  -4 -13   1        5.28        0.83      2.05 o 
  -3 -13   1        0.32        0.54      2.37 o 
  -2 -13   1       28.71       28.75     12.42 o 
  -1 -13   1       42.84       45.22      4.13 o 
   0 -13   1       13.32        8.11      5.26 o 
 -11 -12   1        3.19        1.86      2.45 o 
 -10 -12   1       14.87       13.44      6.74 o 
  -9 -12   1      251.72      283.08     13.07 o 
  -8 -12   1       12.06        9.94      3.47 o 
  -7 -12   1        6.21        6.82      2.58 o 
  -6 -12   1       28.03       23.84      9.48 o 
  -5 -12   1      278.56      255.50     10.59 o 
  -4 -12   1       17.18       11.63      4.41 o 
  -3 -12   1       50.29       36.43     12.01 o 
  -2 -12   1       17.09       23.36      9.37 o 
  -1 -12   1        0.86        1.02      1.59 o 
   0 -12   1        6.18        2.78      3.41 o 
   1 -12   1        1.79        2.05      1.65 o 
   2 -12   1       37.34       33.41     18.29 o 
 -12 -11   1        2.32        2.00      2.00 o 
 -11 -11   1      200.55      204.31      9.52 o 
 -10 -11   1        0.82        2.88      2.27 o 
  -9 -11   1      147.06      158.23      7.48 o 
  -8 -11   1      520.99      525.36     23.44 o 
  -7 -11   1      202.92      186.82     10.04 o 
  -6 -11   1       46.59       46.22      7.11 o 
  -5 -11   1      119.77      110.77      5.37 o 
  -4 -11   1      251.90      257.54     17.86 o 
  -3 -11   1       37.48       32.67     10.74 o 
  -2 -11   1        2.10        3.09      2.02 o 
  -1 -11   1       26.62       33.73     12.66 o 
   0 -11   1      104.05      114.22      9.79 o 
   1 -11   1       54.93       63.94      6.09 o 
   2 -11   1       71.23       88.78      7.42 o 
   3 -11   1        0.24        1.34      2.16 o 
 -12 -10   1       28.84       24.30     11.42 o 
 -11 -10   1       21.56       17.66      7.17 o 
 -10 -10   1        3.92        2.17      1.78 o 
  -9 -10   1        0.57        3.04      1.95 o 
  -8 -10   1      223.16      212.91     11.30 o 
  -7 -10   1       16.25       10.16      7.66 o 
  -6 -10   1      430.15      436.92     19.68 o 
  -5 -10   1      556.31      602.33     18.52 o 
  -4 -10   1      660.12      667.98     30.17 o 
  -3 -10   1        6.76        5.11      2.80 o 
  -2 -10   1      807.28      802.16     35.34 o 
  -1 -10   1     1008.07     1033.59     58.13 o 
   0 -10   1        5.26       -0.20      3.17 o 
   1 -10   1      241.03      246.60     23.99 o 
   2 -10   1       54.58       58.89      4.55 o 
   3 -10   1       51.47       50.47     13.56 o 
   4 -10   1        8.07        3.34      3.79 o 
   5 -10   1       53.94       64.15      7.72 o 
 -13  -9   1        3.18        2.74      1.64 o 
 -12  -9   1        7.72        5.74      4.05 o 
 -11  -9   1        1.46        3.26      2.28 o 
 -10  -9   1      217.80      220.86     10.31 o 
  -9  -9   1       83.80       91.08      6.02 o 
  -8  -9   1        4.03        0.98      1.83 o 
  -7  -9   1       46.10       35.59      6.74 o 
  -6  -9   1       45.95       63.71      4.06 o 
  -5  -9   1       47.37       58.94      6.07 o 
  -4  -9   1      219.81      245.97     10.88 o 
  -3  -9   1       40.15       34.17     10.83 o 
  -2  -9   1      355.98      356.85     23.29 o 
  -1  -9   1      196.21      231.97      6.94 o 
   0  -9   1       23.47       11.42      4.98 o 
   1  -9   1      490.23      480.09     19.34 o 
   2  -9   1      297.79      279.55     16.31 o 
   3  -9   1       12.67       14.99      6.16 o 
   4  -9   1        9.14        5.63      3.10 o 
   5  -9   1        9.50        2.49      6.11 o 
   6  -9   1        0.79        3.93      4.91 o 
 -13  -8   1       16.96       13.56      6.40 o 
 -12  -8   1       92.91       99.51      6.47 o 
 -11  -8   1       32.35       23.67      6.90 o 
 -10  -8   1       17.18       15.67      4.60 o 
  -9  -8   1       90.16       85.55      5.61 o 
  -8  -8   1       35.27       27.41      5.97 o 
  -7  -8   1        8.75       10.48      3.13 o 
  -6  -8   1        4.64        3.84      1.85 o 
  -5  -8   1      151.79      156.09      7.65 o 
  -4  -8   1      395.09      378.29     11.57 o 
  -3  -8   1      339.12      346.08     13.42 o 
  -2  -8   1      641.25      583.29     20.53 o 
  -1  -8   1      189.46      202.70     10.55 o 
   0  -8   1     1177.00     1096.25     26.14 o 
   1  -8   1      643.65      628.94     42.06 o 
   2  -8   1      122.88      112.64      7.00 o 
   3  -8   1        1.86        3.42      3.11 o 
   4  -8   1       40.17       39.32     10.19 o 
   5  -8   1        5.94        3.11      2.88 o 
   6  -8   1      115.98      118.84     15.61 o 
   7  -8   1        7.70       -1.45      5.40 o 
 -13  -7   1       20.69       15.56      6.14 o 
 -12  -7   1        5.76        6.09      3.47 o 
 -11  -7   1      217.88      207.79      9.74 o 
 -10  -7   1       69.35       72.43      6.17 o 
  -9  -7   1        0.21        2.79      2.07 o 
  -8  -7   1        0.00        0.35      3.55 o 
  -7  -7   1       45.59       49.02      4.56 o 
  -6  -7   1        7.40        8.52      2.54 o 
  -5  -7   1        0.03        0.11      2.08 o 
  -4  -7   1      262.97      260.32      8.11 o 
  -3  -7   1      170.49      200.08     12.22 o 
  -2  -7   1     1071.83     1097.66     33.10 o 
  -1  -7   1       55.55       43.47      3.17 o 
   0  -7   1        1.05       -1.44      2.54 o 
   1  -7   1     1560.17     1685.63     56.96 o 
   2  -7   1      528.86      555.87     12.16 o 
   3  -7   1      579.88      572.86     23.22 o 
   4  -7   1      283.81      292.90     14.01 o 
   5  -7   1     1102.53     1141.72     48.07 o 
   6  -7   1        4.58        6.26      4.25 o 
   7  -7   1        6.85        6.75      4.00 o 
   8  -7   1       32.22       24.20     13.44 o 
 -13  -6   1       55.47       43.73      9.45 o 
 -12  -6   1       60.75       85.95     27.28 o 
 -11  -6   1      319.53      309.97     18.09 o 
 -10  -6   1       16.63       22.04      4.39 o 
  -9  -6   1      326.66      344.74     19.07 o 
  -8  -6   1      327.99      354.26      8.18 o 
  -7  -6   1      628.66      689.67     46.89 o 
  -6  -6   1      528.96      538.20     21.39 o 
  -5  -6   1       12.21       19.14      3.66 o 
  -4  -6   1        5.69       16.03      3.74 o 
  -3  -6   1       63.29       54.77      3.83 o 
  -2  -6   1     2397.26     2793.77     63.35 o 
  -1  -6   1     1392.72     1365.93     32.32 o 
   0  -6   1       40.50       26.81      2.61 o 
   1  -6   1       66.41       58.92      2.89 o 
   2  -6   1       63.67       71.70      4.13 o 
   3  -6   1      109.09      102.87      1.38 o 
   4  -6   1      658.90      722.94     34.36 o 
   5  -6   1        0.55       -1.81      4.11 o 
   6  -6   1       76.66       64.86     14.27 o 
   7  -6   1       68.27       47.73     14.26 o 
   8  -6   1       43.83       25.74     11.38 o 
   9  -6   1      144.09      104.88     27.47 o 
 -13  -5   1       75.02       69.14     16.59 o 
 -12  -5   1      267.66      306.64      9.42 o 
 -11  -5   1      314.52      339.53     21.53 o 
 -10  -5   1      139.21      131.15      5.55 o 
  -9  -5   1       57.50       63.19     12.47 o 
  -8  -5   1     1539.16     1666.88     42.48 o 
  -7  -5   1       81.71       75.10      6.61 o 
  -6  -5   1      146.79      140.63      5.89 o 
  -5  -5   1        0.11        1.28      1.50 o 
  -4  -5   1      716.39      761.71     13.38 o 
  -3  -5   1      165.70      159.73      6.09 o 
  -2  -5   1      616.22      597.52     17.97 o 
  -1  -5   1       55.72       49.94      3.59 o 
   0  -5   1     2464.74     2518.65     57.79 o 
   1  -5   1     1431.07     1516.01     34.97 o 
   2  -5   1      172.14      170.98      5.87 o 
   3  -5   1      262.46      266.21      5.43 o 
   4  -5   1       67.70       68.03      5.75 o 
   5  -5   1      699.76      800.98     46.66 o 
   6  -5   1      248.93      270.05     21.02 o 
   7  -5   1        1.05        4.11      7.04 o 
   8  -5   1       42.15       27.33     10.65 o 
   9  -5   1       58.32       41.40     16.62 o 
  10  -5   1        0.02       -1.51      8.28 o 
 -13  -4   1       53.40       49.90     11.84 o 
 -12  -4   1      209.35      232.83     20.94 o 
 -11  -4   1      152.69      145.28     12.86 o 
 -10  -4   1      184.33      180.33     14.33 o 
  -9  -4   1      642.55      672.97     31.55 o 
  -8  -4   1       60.58       57.08     11.79 o 
  -7  -4   1      161.09      164.14      5.13 o 
  -6  -4   1      955.67      954.36     17.74 o 
  -5  -4   1     2713.67     2994.92     48.89 o 
  -4  -4   1      221.28      238.33      6.05 o 
  -3  -4   1     1394.71     1496.75     23.07 o 
  -2  -4   1      406.98      443.83     13.83 o 
  -1  -4   1     1036.40      888.28     22.02 o 
   0  -4   1       84.38       97.00      3.07 o 
   1  -4   1      530.36      599.15     24.79 o 
   2  -4   1        2.12        2.25      0.76 o 
   3  -4   1      429.24      467.45      7.09 o 
   4  -4   1        9.18        8.44      3.44 o 
   5  -4   1       28.29       30.38      8.01 o 
   6  -4   1       55.32       50.36     12.84 o 
   7  -4   1      259.64      236.51     17.26 o 
   8  -4   1        8.40       15.40      7.86 o 
   9  -4   1      340.38      359.24     30.65 o 
  10  -4   1       45.40       37.13     16.75 o 
 -13  -3   1        1.09        2.56      3.30 o 
 -12  -3   1        0.21        4.75      1.97 o 
 -11  -3   1        2.85        6.11      3.73 o 
 -10  -3   1      371.80      378.66     18.60 o 
  -9  -3   1      151.33      177.05     10.17 o 
  -8  -3   1      123.81      125.93      4.87 o 
  -7  -3   1     1696.40     1803.07    173.94 o 
  -6  -3   1      961.09      956.84     18.46 o 
  -4  -3   1     4885.29     4774.79     72.09 o 
  -3  -3   1        2.37        3.73      1.28 o 
  -2  -3   1     1267.67     1265.72     21.05 o 
  -1  -3   1      297.81      251.07      7.67 o 
   0  -3   1     1576.36     1308.26     44.54 o 
   1  -3   1        1.80        2.29      0.81 o 
   2  -3   1      777.13      750.49     25.74 o 
   3  -3   1      673.29      629.98      9.89 o 
   4  -3   1        7.98       10.91      2.80 o 
   5  -3   1      305.22      335.02     13.67 o 
   6  -3   1       12.77       19.21      5.97 o 
   7  -3   1      331.80      322.04     19.59 o 
   8  -3   1        0.01        5.09      8.45 o 
   9  -3   1        8.90       12.82      6.70 o 
  10  -3   1       15.21        7.63      5.24 o 
  11  -3   1        4.38        3.79      9.76 o 
 -13  -2   1        0.33        4.17      2.16 o 
 -12  -2   1       62.60       62.50     17.86 o 
 -11  -2   1       11.68       15.50      5.19 o 
 -10  -2   1       14.58       19.03      5.35 o 
  -9  -2   1       31.06       38.31      9.68 o 
  -8  -2   1      179.58      196.91     14.87 o 
  -7  -2   1      468.95      467.64     20.28 o 
  -6  -2   1       51.36       41.14      3.34 o 
  -5  -2   1       12.43        9.84      2.75 o 
  -4  -2   1     6083.73     6232.94    110.25 o 
  -3  -2   1     4653.55     4261.01     49.80 o 
  -2  -2   1     9219.95     8538.40    174.72 o 
  -1  -2   1      309.35      296.36      5.02 o 
   0  -2   1      113.97       98.52      3.72 o 
   1  -2   1      174.51      150.40      1.73 o 
   2  -2   1     1592.95     1515.07     27.99 o 
   3  -2   1     1609.60     1514.67     50.13 o 
   4  -2   1      177.17      202.09      6.45 o 
   5  -2   1       12.31       11.18      1.71 o 
   6  -2   1     1668.80     1919.64    126.28 o 
   7  -2   1      313.20      315.28     13.61 o 
   8  -2   1       27.12       29.89     11.35 o 
   9  -2   1      131.65      125.62     23.29 o 
  10  -2   1       35.18       20.10      6.65 o 
  11  -2   1       53.19       30.31     12.10 o 
 -13  -1   1        8.74        8.38      5.15 o 
 -12  -1   1       28.14       21.96      5.74 o 
 -11  -1   1       75.41       66.81      7.65 o 
 -10  -1   1        7.59        8.21      4.67 o 
  -9  -1   1       71.84       83.58     13.88 o 
  -8  -1   1        2.98       11.49      4.62 o 
  -7  -1   1      133.45      123.76      4.73 o 
  -6  -1   1     2951.85     3196.62     84.87 o 
  -5  -1   1     1001.41      968.82     36.36 o 
  -4  -1   1      434.71      451.47      5.92 o 
  -3  -1   1    13714.43    13677.25    217.33 o 
  -2  -1   1     1410.89     1154.83     18.23 o 
  -1  -1   1     1819.98     1753.24     17.20 o 
   0  -1   1     1078.07      991.09     12.14 o 
   3  -1   1       12.72       11.91      1.18 o 
   4  -1   1        4.84        2.27      0.97 o 
   5  -1   1       24.22       20.04      2.98 o 
   6  -1   1      227.95      256.11      6.98 o 
   7  -1   1      122.81      112.04      7.37 o 
   8  -1   1       55.36       55.88     14.18 o 
   9  -1   1       78.88       86.96      9.61 o 
  10  -1   1        5.58        8.62      7.80 o 
  11  -1   1        2.94        2.24      7.00 o 
  12  -1   1        2.26        3.73      3.94 o 
 -12   0   1       43.38       39.19     10.36 o 
 -11   0   1        0.59        2.82      4.14 o 
 -10   0   1        0.48        6.18      9.46 o 
  -9   0   1       19.66       21.83      7.95 o 
  -8   0   1       42.54       36.96      9.99 o 
  -7   0   1        1.14        3.12      6.47 o 
  -6   0   1        0.56        4.81      8.32 o 
  -5   0   1      191.15      174.88      6.98 o 
  -4   0   1     2223.44     2130.11     67.89 o 
  -3   0   1     1657.81     1705.49     39.77 o 
  -2   0   1     2814.83     2455.90     41.89 o 
  -1   0   1     2821.56     2653.06     94.44 o 
   0   0   1     1274.50     1127.66     23.97 o 
   1   0   1      160.06      147.34      1.37 o 
   2   0   1       40.06       40.88      0.91 o 
   3   0   1      216.02      199.85      5.36 o 
   4   0   1     1240.81     1029.73     14.58 o 
   5   0   1        0.59        0.35      1.59 o 
   6   0   1        6.11        4.14      2.11 o 
   7   0   1      221.59      210.93      6.05 o 
   8   0   1       33.67       30.49      4.47 o 
   9   0   1       55.95       54.04     14.03 o 
  10   0   1       20.42       12.49      5.94 o 
  11   0   1      100.37       98.43      9.39 o 
  12   0   1       59.35       55.44     19.12 o 
 -12   1   1        0.55       -0.23     10.10 o 
 -11   1   1       10.07        9.16      7.53 o 
 -10   1   1        7.09        8.92      4.51 o 
  -9   1   1        2.17        5.92      3.66 o 
  -8   1   1      547.90      632.95     32.71 o 
  -7   1   1      616.57      665.50     48.33 o 
  -6   1   1        2.28        2.11      5.44 o 
  -5   1   1     1444.39     1511.28     33.15 o 
  -4   1   1       58.12       62.10      4.19 o 
  -3   1   1      153.43      171.17      3.48 o 
  -2   1   1      122.83      128.75      2.86 o 
  -1   1   1        1.88       -0.60      6.24 o 
   1   1   1      122.31      113.29      1.33 o 
   2   1   1     3867.76     3630.93     48.25 o 
   3   1   1    11333.99    11193.49    186.39 o 
   4   1   1     1481.68     1531.05     33.30 o 
   5   1   1       27.27       21.01      4.51 o 
   6   1   1      218.28      235.51     11.07 o 
   7   1   1      404.79      393.36     13.52 o 
   8   1   1        0.75       -2.35     12.08 o 
   9   1   1      102.91      101.31      8.98 o 
  10   1   1      123.99      140.83      8.55 o 
  11   1   1       10.75       14.78      4.61 o 
  12   1   1      102.95      118.97     17.66 o 
  13   1   1       28.39       24.77     29.71 o 
 -11   2   1       14.11       10.90      6.48 o 
 -10   2   1       11.62       13.39      8.94 o 
  -9   2   1        3.54        1.11     12.06 o 
  -8   2   1       85.21       94.22     19.09 o 
  -7   2   1       14.42       13.43      6.87 o 
  -6   2   1       61.96       48.83      7.13 o 
  -5   2   1      945.98      988.46     19.96 o 
  -4   2   1      662.89      755.66     16.35 o 
  -3   2   1        7.93       13.86      2.24 o 
  -2   2   1     2794.59     2888.76     56.25 o 
   0   2   1     3368.55     3052.10     29.53 o 
   1   2   1      154.62      128.39      1.45 o 
   2   2   1     1604.61     1483.09     37.80 o 
   3   2   1    13885.70    12571.93    615.53 o 
   4   2   1     2283.91     2270.94     31.12 o 
   5   2   1     1441.72     1481.60     24.18 o 
   6   2   1       21.73       19.11      5.64 o 
   7   2   1       31.94       41.32      5.09 o 
   8   2   1      111.97      110.54      7.98 o 
   9   2   1       15.17       11.97      5.13 o 
  10   2   1      227.95      268.37     14.55 o 
  11   2   1       11.76       13.73      6.41 o 
  12   2   1      149.98      141.16     10.72 o 
  13   2   1        1.25        3.68      3.16 o 
 -11   3   1       61.23       25.34     16.05 o 
 -10   3   1      145.14      152.87     19.83 o 
  -9   3   1       52.76       39.26     15.38 o 
  -8   3   1       21.57       11.80      8.07 o 
  -7   3   1      287.23      293.41     16.25 o 
  -6   3   1      192.38      214.91     13.73 o 
  -5   3   1       52.11       49.17      9.86 o 
  -4   3   1      262.28      279.53     16.12 o 
  -3   3   1      186.34      195.30      7.60 o 
  -2   3   1      623.53      605.90     28.50 o 
  -1   3   1     3647.06     3303.37     39.42 o 
   0   3   1       36.74       43.86      2.29 o 
   1   3   1      286.06      253.89      4.98 o 
   2   3   1      183.45      169.94      2.37 o 
   3   3   1     5035.99     4587.52     97.02 o 
   4   3   1      645.74      683.97     14.68 o 
   5   3   1        8.13       11.05      3.33 o 
   6   3   1     6955.68     7239.16     87.58 o 
   7   3   1       12.21       11.47      4.54 o 
   8   3   1       88.33       96.69     11.93 o 
   9   3   1       59.10       65.53     12.04 o 
  10   3   1       12.51        6.44      4.44 o 
  11   3   1      153.28      171.00     20.55 o 
  12   3   1      141.83      139.02     23.29 o 
  13   3   1      209.75      256.46     47.63 o 
 -10   4   1        0.02        1.96      5.97 o 
  -9   4   1       17.94       16.66      9.26 o 
  -8   4   1       14.19       10.99      7.63 o 
  -7   4   1      106.82       87.65      8.58 o 
  -6   4   1       71.10       66.69     19.73 o 
  -5   4   1      150.58      169.80     15.85 o 
  -4   4   1      268.05      251.77     16.30 o 
  -3   4   1     1191.15     1302.81     65.00 o 
  -2   4   1      290.14      258.04      7.66 o 
  -1   4   1      190.14      253.83      7.32 o 
   0   4   1      225.58      189.06      5.58 o 
   1   4   1     1169.92     1000.20     12.71 o 
   2   4   1       86.78       71.57      1.16 o 
   3   4   1       43.73       47.09      1.27 o 
   4   4   1      922.14      911.76     14.47 o 
   5   4   1       32.86       32.16      2.12 o 
   6   4   1      327.06      385.50     11.90 o 
   7   4   1     1360.42     1379.00     31.85 o 
   8   4   1      172.28      167.88      6.57 o 
   9   4   1     1751.51     2084.34     98.83 o 
  10   4   1        8.36       11.12      5.13 o 
  11   4   1       11.85        7.15      3.24 o 
  12   4   1        8.67        1.93      2.39 o 
  13   4   1        1.19        2.49      5.41 o 
 -10   5   1      230.51      261.91     20.88 o 
  -9   5   1      306.44      303.39     56.33 o 
  -8   5   1        6.59       11.05      9.66 o 
  -7   5   1      340.06      362.19     22.60 o 
  -6   5   1       89.48       82.80     22.04 o 
  -5   5   1       78.56       81.43      6.84 o 
  -4   5   1      237.44      250.46     10.62 o 
  -3   5   1      413.20      457.41     22.83 o 
  -2   5   1       35.02       38.81      1.28 o 
  -1   5   1     1160.23     1237.10     66.05 o 
   0   5   1     1989.12     1901.32     42.69 o 
   1   5   1      399.60      419.83     10.23 o 
   2   5   1     1152.70     1065.38     25.73 o 
   3   5   1     1353.39     1211.46     26.44 o 
   4   5   1      457.90      462.32     12.18 o 
   5   5   1      363.82      394.46     19.13 o 
   6   5   1        1.87        1.30      1.10 o 
   7   5   1      479.71      514.17     19.88 o 
   8   5   1       57.39       54.03      4.31 o 
   9   5   1      535.50      510.79     26.05 o 
  10   5   1       33.62       30.84      7.50 o 
  11   5   1       22.27       17.18      7.40 o 
  12   5   1       38.90       27.09      7.00 o 
  13   5   1       23.10       13.30      6.73 o 
  -9   6   1       10.92        5.47      5.25 o 
  -8   6   1        4.49        5.59      4.79 o 
  -7   6   1      531.16      569.59     60.04 o 
  -6   6   1      224.54      253.49     34.32 o 
  -5   6   1      329.25      367.57     12.78 o 
  -4   6   1       38.26       50.23     10.91 o 
  -3   6   1      267.53      253.22     10.07 o 
  -2   6   1      130.16      165.34      1.66 o 
  -1   6   1       82.29       86.99      2.73 o 
   0   6   1        4.97        9.14      2.44 o 
   1   6   1      275.57      279.95     12.35 o 
   2   6   1      160.02      181.41      6.12 o 
   3   6   1      114.59       90.53      1.99 o 
   4   6   1      381.25      344.69      9.67 o 
   5   6   1       94.35       76.95      4.00 o 
   6   6   1        2.74        4.31      2.27 o 
   7   6   1        0.01        3.54      2.48 o 
   8   6   1       96.08      112.37      5.10 o 
   9   6   1        2.08        3.02      3.42 o 
  10   6   1      656.81      685.93     26.08 o 
  11   6   1       10.13       16.43      5.12 o 
  12   6   1      254.42      242.84     20.90 o 
  13   6   1       51.37       38.81     12.95 o 
  14   6   1        3.04        2.38      2.63 o 
  -8   7   1        1.77        4.72      7.93 o 
  -7   7   1       22.43       26.81     13.80 o 
  -6   7   1       77.05       51.02     36.73 o 
  -5   7   1      327.44      338.15     15.69 o 
  -4   7   1        0.08        1.54     10.05 o 
  -3   7   1        2.76        2.20      2.59 o 
  -2   7   1       13.78       19.65      1.15 o 
  -1   7   1       48.26       51.51      1.76 o 
   0   7   1       53.37       56.41      3.52 o 
   1   7   1      566.75      650.06     20.09 o 
   2   7   1      154.89      144.08      7.19 o 
   3   7   1       63.33       51.30      2.12 o 
   4   7   1        0.86       -0.30      0.96 o 
   5   7   1        9.49       13.36      2.46 o 
   6   7   1      195.93      202.57      4.67 o 
   7   7   1       31.50       27.58      6.08 o 
   8   7   1        0.65        3.52      1.93 o 
   9   7   1        2.40        2.57      2.35 o 
  10   7   1       26.11       19.63      3.73 o 
  11   7   1       19.01       28.40      6.26 o 
  12   7   1       33.51       28.89      6.88 o 
  13   7   1      239.57      231.52     15.50 o 
  -7   8   1        0.35        6.84      6.19 o 
  -6   8   1       94.74       76.25      6.39 o 
  -5   8   1        5.72        6.22      4.34 o 
  -4   8   1       69.14       78.64      9.24 o 
  -3   8   1      996.66     1066.23     40.32 o 
  -2   8   1      191.94      187.04      6.02 o 
  -1   8   1       60.76       50.61      2.62 o 
   0   8   1      602.42      607.87     21.36 o 
   1   8   1      361.63      336.10     17.66 o 
   2   8   1      388.06      426.20     22.21 o 
   3   8   1      290.59      292.71      5.89 o 
   4   8   1       47.19       46.19      2.73 o 
   5   8   1      373.24      416.81     16.07 o 
   6   8   1       74.08       61.40      4.92 o 
   7   8   1        0.40        0.71      3.50 o 
   8   8   1       12.40       13.10      3.55 o 
   9   8   1       28.71       29.83      7.87 o 
  10   8   1       28.60       24.03      6.00 o 
  11   8   1        2.51        5.73      2.94 o 
  12   8   1        7.95        4.34      3.29 o 
  13   8   1      117.55      113.87     13.74 o 
  -6   9   1       20.15        9.38      4.47 o 
  -5   9   1        1.30        2.33      2.80 o 
  -4   9   1      188.74      216.11     10.54 o 
  -3   9   1        1.97        0.02      2.81 o 
  -2   9   1       19.43       13.07      5.50 o 
  -1   9   1      465.95      525.20     22.75 o 
   0   9   1      162.19      161.22      6.85 o 
   1   9   1      293.13      271.57      8.68 o 
   2   9   1       11.18       15.51      7.70 o 
   3   9   1      769.89      773.15     15.81 o 
   4   9   1      278.85      282.50      5.64 o 
   5   9   1       36.60       36.96      2.51 o 
   6   9   1       19.33       23.35      5.46 o 
   7   9   1       44.45       35.80      8.52 o 
   8   9   1        0.15        2.56      2.02 o 
   9   9   1        0.13        1.32      2.05 o 
  10   9   1       44.63       34.60     10.41 o 
  11   9   1        5.90        4.29      2.89 o 
  12   9   1       95.02      115.59     11.57 o 
  13   9   1        3.66        7.14      3.47 o 
  -5  10   1        0.00        3.90      3.88 o 
  -4  10   1        6.45        7.74      7.68 o 
  -3  10   1        0.29        1.77      2.31 o 
  -2  10   1        1.94        5.96      3.05 o 
  -1  10   1      127.95      112.20      4.57 o 
   0  10   1       80.23       87.28      4.37 o 
   1  10   1      168.29      168.98      8.22 o 
   2  10   1       28.35       23.34     11.53 o 
   3  10   1      309.09      310.59     17.27 o 
   4  10   1       18.33       25.31      8.64 o 
   5  10   1       36.73       24.98      5.50 o 
   6  10   1        1.58        1.31      2.15 o 
   7  10   1        5.69        5.06      2.77 o 
   8  10   1      142.88      133.40      5.07 o 
   9  10   1        7.94       10.71      3.40 o 
  10  10   1       29.06       18.15      6.01 o 
  11  10   1       11.11        6.73      2.82 o 
  12  10   1        5.09        3.95      3.51 o 
  13  10   1        4.00        2.47      2.32 o 
  -4  11   1        6.76        5.07      3.95 o 
  -3  11   1       17.94       11.89      6.53 o 
  -2  11   1      148.09      148.45      6.87 o 
  -1  11   1       10.72       10.01      3.46 o 
   0  11   1       38.09       34.64     12.48 o 
   1  11   1        2.83        3.04      3.02 o 
   2  11   1       35.04       36.60      3.52 o 
   3  11   1      131.97      145.19     98.22 o 
   4  11   1       14.07       17.14      7.35 o 
   5  11   1       49.24       42.04      3.46 o 
   6  11   1        0.41        2.83      1.18 o 
   7  11   1      205.77      224.98     11.63 o 
   8  11   1        3.30        4.77      2.13 o 
   9  11   1        6.14        4.85      2.50 o 
  10  11   1       90.25       89.94      6.47 o 
  11  11   1       87.27       91.88     15.09 o 
  12  11   1       10.66       20.09      8.19 o 
  -3  12   1       16.05       12.78      5.70 o 
  -2  12   1        2.34        2.35      2.61 o 
  -1  12   1       53.56       55.61      4.55 o 
   0  12   1       25.76       20.77      9.07 o 
   1  12   1        0.48        1.68      1.11 o 
   2  12   1       22.01       18.03      7.22 o 
   3  12   1        5.40        1.31      1.76 o 
   4  12   1        5.59        9.70      2.61 o 
   5  12   1       60.09       56.91      3.44 o 
   6  12   1      261.64      262.98     14.45 o 
   7  12   1        0.01        0.55      1.96 o 
   8  12   1        5.73        4.67      4.07 o 
   9  12   1       53.91       65.45      7.19 o 
  10  12   1       13.67        5.34      2.85 o 
  11  12   1        0.44        2.60      2.11 o 
  12  12   1        2.02        3.02      1.75 o 
  -1  13   1        3.53        2.70      2.78 o 
   0  13   1        3.42        2.04      1.72 o 
   1  13   1        7.80        5.79      3.44 o 
   2  13   1        3.31        1.39      1.94 o 
   3  13   1        1.77        1.93      1.59 o 
   4  13   1        9.12        7.89      6.42 o 
   5  13   1        2.86        0.54      1.37 o 
   6  13   1        9.66       13.07      5.05 o 
   7  13   1       40.57       29.84      9.55 o 
   8  13   1       16.11       10.77      2.95 o 
   9  13   1      152.43      160.91      9.49 o 
  10  13   1       32.49       27.88     10.90 o 
  11  13   1        7.35        9.74      3.37 o 
   1  14   1        1.70        1.89      3.31 o 
   2  14   1        0.52        0.89      1.22 o 
   3  14   1       48.86       37.80      4.11 o 
   4  14   1        2.90        0.76      2.94 o 
   5  14   1       29.56       17.23      8.48 o 
   6  14   1       23.55       22.45     10.14 o 
   7  14   1        1.65        1.20      3.52 o 
   8  14   1       29.97       22.33      8.33 o 
   9  14   1        0.76        1.11      2.12 o 
  -5 -14   2        9.82        9.27      5.39 o 
  -9 -13   2        0.35        2.85      2.84 o 
  -8 -13   2        0.44        2.11      2.78 o 
  -7 -13   2       26.10       19.42     10.24 o 
  -6 -13   2        9.77        7.83      3.22 o 
  -5 -13   2       97.79      120.88      9.35 o 
  -4 -13   2       20.10       17.79      7.02 o 
  -3 -13   2        3.28       -0.35      3.28 o 
  -2 -13   2        2.16       -0.52      3.00 o 
  -1 -13   2       11.07        5.89      5.65 o 
 -10 -12   2       34.23       14.83      7.35 o 
  -9 -12   2        2.34        1.39      2.93 o 
  -8 -12   2       70.22       82.38      5.49 o 
  -7 -12   2       19.11       13.31      8.33 o 
  -6 -12   2       31.13       26.93     10.20 o 
  -5 -12   2        0.26        0.74      1.57 o 
  -4 -12   2        0.85        3.76      1.65 o 
  -3 -12   2       74.53       67.16      4.81 o 
  -2 -12   2       77.07       83.23     76.62 o 
  -1 -12   2       69.66       56.83     20.94 o 
   0 -12   2        0.00        3.04      2.22 o 
   1 -12   2       46.71       40.62      5.31 o 
 -11 -11   2       23.08       18.00      5.74 o 
 -10 -11   2        8.47        6.84      3.64 o 
  -9 -11   2        5.79        3.94      2.40 o 
  -8 -11   2       30.79       21.34      8.12 o 
  -7 -11   2       13.82       18.33      6.26 o 
  -6 -11   2      130.70      125.83     10.87 o 
  -5 -11   2        7.52       12.13      5.74 o 
  -4 -11   2      144.29      153.96     11.00 o 
  -3 -11   2        0.01        2.85      2.22 o 
  -2 -11   2      267.09      269.14     11.01 o 
  -1 -11   2       16.64       17.86     12.48 o 
   0 -11   2      275.65      262.70     16.18 o 
   1 -11   2       15.77        6.61      5.78 o 
   2 -11   2       50.13       39.45     15.99 o 
   3 -11   2        6.95        6.69      3.83 o 
 -12 -10   2       10.86        3.78      3.82 o 
 -11 -10   2        5.90        5.29      2.65 o 
 -10 -10   2        7.11        4.65      1.52 o 
  -9 -10   2       28.91       19.64      5.45 o 
  -8 -10   2      299.63      299.80     13.54 o 
  -7 -10   2        1.26        0.95      1.57 o 
  -6 -10   2      128.67      115.77      6.65 o 
  -5 -10   2       38.06       40.89     15.27 o 
  -4 -10   2        0.02       -3.55      3.55 o 
  -3 -10   2       48.94       46.78      3.42 o 
  -2 -10   2        2.24        0.20      3.54 o 
  -1 -10   2       98.76      100.74     14.77 o 
   0 -10   2       40.32       33.69      3.55 o 
   1 -10   2       93.19       93.54      6.41 o 
   2 -10   2       15.50       14.92      5.76 o 
   3 -10   2       39.47       42.70      4.67 o 
   4 -10   2        0.71       -1.13      4.34 o 
 -12  -9   2       30.49       25.59      7.61 o 
 -11  -9   2       10.41        7.13      6.42 o 
 -10  -9   2        0.88        2.55      1.56 o 
  -9  -9   2       85.33       87.33      9.97 o 
  -8  -9   2      129.56      108.45      7.45 o 
  -7  -9   2      635.64      643.50     20.62 o 
  -6  -9   2        1.43       -1.60      2.28 o 
  -5  -9   2       11.64       16.02      3.41 o 
  -4  -9   2      111.24      108.70     11.66 o 
  -3  -9   2       58.25       64.64      4.81 o 
  -2  -9   2       49.33       52.57      3.57 o 
  -1  -9   2      114.37      120.25      9.66 o 
   0  -9   2      590.99      621.98     24.20 o 
   1  -9   2       78.90       68.64      5.89 o 
   2  -9   2       64.53       69.22      4.70 o 
   3  -9   2        1.76        6.34      3.24 o 
   4  -9   2       45.03       35.52     13.04 o 
   5  -9   2       54.28       40.82     10.74 o 
   6  -9   2        7.94        3.70      8.25 o 
 -13  -8   2      116.21      114.63      9.47 o 
 -12  -8   2        2.67        2.27      2.07 o 
 -11  -8   2       23.00       15.42      5.74 o 
 -10  -8   2        3.84        4.61      2.01 o 
  -9  -8   2        0.91        1.23      2.05 o 
  -8  -8   2      119.52      125.42      6.78 o 
  -7  -8   2        6.63        3.47      2.18 o 
  -6  -8   2        3.92        2.63      1.69 o 
  -5  -8   2      205.42      209.21      5.25 o 
  -4  -8   2      454.01      402.43     10.03 o 
  -3  -8   2       15.18       14.37      7.15 o 
  -2  -8   2      156.61      136.45      4.96 o 
  -1  -8   2        4.26        3.41      3.24 o 
   0  -8   2      131.31      138.15      7.89 o 
   1  -8   2       20.21       18.16      5.35 o 
   2  -8   2       24.88       19.45      4.95 o 
   3  -8   2      282.35      274.92     12.53 o 
   4  -8   2       54.24       30.23     10.65 o 
   5  -8   2        7.61        6.30      5.33 o 
   6  -8   2       18.94       11.52      7.34 o 
   7  -8   2      129.89      105.86     14.10 o 
 -13  -7   2        4.87        4.90      3.76 o 
 -12  -7   2       18.41       12.64      5.77 o 
 -11  -7   2      119.05      117.88     15.49 o 
 -10  -7   2       95.58      103.05      5.39 o 
  -9  -7   2       71.64       51.12      5.75 o 
  -8  -7   2       92.23       74.01     10.64 o 
  -7  -7   2       42.82       37.68      4.53 o 
  -6  -7   2      253.83      230.68      6.78 o 
  -5  -7   2      819.61      905.20     38.00 o 
  -4  -7   2      130.88      136.98      4.63 o 
  -3  -7   2        9.15        5.72      2.18 o 
  -2  -7   2      150.26      161.26      6.55 o 
  -1  -7   2      153.34      158.81      5.70 o 
   0  -7   2        1.50        4.92      2.67 o 
   1  -7   2      570.57      566.93     12.00 o 
   2  -7   2        2.78        5.16      2.76 o 
   3  -7   2       27.61       26.30      1.70 o 
   4  -7   2      175.75      178.93     11.86 o 
   5  -7   2      107.40      113.42      5.38 o 
   6  -7   2       45.89       27.86     11.00 o 
   7  -7   2        1.61        2.43      3.28 o 
   8  -7   2       67.97       56.65     26.85 o 
 -13  -6   2        1.34        4.31      5.14 o 
 -12  -6   2        0.00        1.32      1.97 o 
 -11  -6   2       96.44       98.73     14.41 o 
 -10  -6   2      133.04      131.88      6.41 o 
  -9  -6   2      125.81      134.10      7.24 o 
  -8  -6   2        4.34        4.66      2.05 o 
  -7  -6   2       33.39       35.00      6.09 o 
  -6  -6   2       21.29       19.33      4.18 o 
  -5  -6   2       31.78       31.29      5.65 o 
  -4  -6   2       46.87       46.33      2.37 o 
  -3  -6   2        6.08       13.51      3.22 o 
  -2  -6   2      476.57      503.76     13.40 o 
  -1  -6   2       14.76       14.05      5.85 o 
   0  -6   2      920.48     1001.18     30.14 o 
   1  -6   2        0.08        2.57      1.70 o 
   2  -6   2       11.87       15.07      5.52 o 
   3  -6   2      262.97      255.07     10.97 o 
   4  -6   2       38.09       33.88      3.73 o 
   5  -6   2      551.54      586.38     25.54 o 
   6  -6   2      100.38      105.20     13.17 o 
   7  -6   2       24.04       17.93      7.74 o 
   8  -6   2       13.54        5.31     17.40 o 
   9  -6   2        0.01        7.94     18.97 o 
 -13  -5   2        0.62        2.42      1.47 o 
 -12  -5   2        0.08        3.40      3.34 o 
 -11  -5   2        3.83        4.15      2.67 o 
 -10  -5   2      130.93      120.53      8.46 o 
  -9  -5   2      111.97      110.07      8.94 o 
  -8  -5   2       41.91       50.63      4.11 o 
  -7  -5   2      151.70      168.75      7.13 o 
  -6  -5   2      511.53      516.96     51.41 o 
  -5  -5   2        6.14        5.09      2.12 o 
  -4  -5   2       16.49       15.20      4.98 o 
  -3  -5   2       56.44       56.01      3.88 o 
  -2  -5   2       29.29       27.53     10.14 o 
  -1  -5   2        8.08        8.29      3.92 o 
   0  -5   2      116.05      125.51      7.70 o 
   1  -5   2      477.21      577.51     15.74 o 
   2  -5   2      208.02      235.49      7.94 o 
   3  -5   2        2.76        3.41      0.97 o 
   4  -5   2      893.82      922.77     30.70 o 
   5  -5   2      109.49      120.80      5.64 o 
   6  -5   2        3.81        4.11      5.25 o 
   7  -5   2      109.75      102.56     15.12 o 
   8  -5   2        2.31        4.92      6.14 o 
   9  -5   2      270.49      214.37     40.30 o 
 -13  -4   2        1.25       -2.36      2.64 o 
 -12  -4   2        5.69        2.07      3.12 o 
 -11  -4   2       48.30       46.41     10.91 o 
 -10  -4   2      224.77      238.84     11.87 o 
  -9  -4   2      126.56      135.40      5.67 o 
  -8  -4   2       47.31       46.24      5.99 o 
  -7  -4   2      427.51      398.19     35.14 o 
  -6  -4   2        7.45        5.24      1.99 o 
  -5  -4   2      463.95      525.59     38.70 o 
  -4  -4   2      292.24      331.39     13.35 o 
  -3  -4   2     1396.70     1659.23     21.99 o 
  -2  -4   2     1497.01     1471.73     22.52 o 
  -1  -4   2       68.59       63.98      2.51 o 
   0  -4   2      297.08      345.43     14.83 o 
   1  -4   2       99.58      100.22      4.68 o 
   2  -4   2      537.09      512.45     13.62 o 
   3  -4   2       67.80       71.00      4.89 o 
   4  -4   2        0.00        0.91      0.78 o 
   5  -4   2        1.05       -1.44      4.79 o 
   6  -4   2        0.26        0.11      3.99 o 
   7  -4   2       30.83       24.68      6.45 o 
   8  -4   2        0.57       -0.19      5.20 o 
   9  -4   2       84.46       57.13     25.81 o 
  10  -4   2       51.22       36.60     15.38 o 
 -13  -3   2       17.26       13.57      5.19 o 
 -12  -3   2       17.19       17.02      5.22 o 
 -11  -3   2       34.35       31.88      7.87 o 
 -10  -3   2       22.01       28.75      6.40 o 
  -9  -3   2        0.95        0.52      2.59 o 
  -8  -3   2      251.10      263.03     18.02 o 
  -7  -3   2       65.68       67.93      5.94 o 
  -6  -3   2       65.12       70.18     13.42 o 
  -5  -3   2      277.58      234.83     13.31 o 
  -4  -3   2      525.85      522.26      9.64 o 
  -3  -3   2     1928.54     1801.99     27.58 o 
  -2  -3   2      202.74      161.51      1.97 o 
  -1  -3   2      371.05      326.12      7.38 o 
   0  -3   2        3.30        8.28      1.54 o 
   1  -3   2      613.34      599.00     13.23 o 
   2  -3   2      483.60      445.81     11.51 o 
   3  -3   2       74.40       71.52      3.01 o 
   4  -3   2     1636.36     1843.29     32.75 o 
   5  -3   2      607.33      662.49     26.28 o 
   6  -3   2       38.10       39.32      8.32 o 
   7  -3   2       44.89       43.09     17.93 o 
   8  -3   2      123.37      108.28     25.09 o 
   9  -3   2        2.16        3.33      5.10 o 
  10  -3   2        6.86        4.80      5.47 o 
  11  -3   2        1.54       10.73      7.95 o 
 -13  -2   2       33.71       21.29     15.25 o 
 -12  -2   2       38.81       40.09      7.49 o 
 -11  -2   2       11.39       13.60      7.17 o 
 -10  -2   2        7.31       10.11      3.91 o 
  -9  -2   2      151.43      138.87      9.02 o 
  -8  -2   2       41.53       40.58      5.83 o 
  -7  -2   2      374.89      375.70     22.67 o 
  -6  -2   2       59.72       51.11      5.68 o 
  -5  -2   2      569.46      632.63     13.43 o 
  -4  -2   2      735.36      794.69     13.05 o 
  -3  -2   2      213.99      228.53      8.23 o 
  -2  -2   2     2136.06     1955.20     29.13 o 
  -1  -2   2     1665.37     1652.65     32.18 o 
   0  -2   2      391.51      344.12      4.90 o 
   1  -2   2      700.21      756.32     11.91 o 
   2  -2   2      533.65      547.83      9.27 o 
   3  -2   2       12.03        7.87      1.39 o 
   4  -2   2       36.34       35.13      1.27 o 
   5  -2   2       24.10       24.09      1.32 o 
   6  -2   2       19.95       18.81      3.52 o 
   7  -2   2       31.34       26.58      3.99 o 
   8  -2   2       24.32       19.59      8.61 o 
   9  -2   2        0.40        4.18      7.32 o 
  10  -2   2       17.55        2.69     10.07 o 
  11  -2   2        0.00        3.37      2.41 o 
 -12  -1   2        1.09        0.75      8.48 o 
 -11  -1   2        3.34        3.79      2.42 o 
 -10  -1   2       32.84       38.07      8.26 o 
  -9  -1   2        0.92        3.87      2.29 o 
  -8  -1   2       82.03      103.01     13.52 o 
  -7  -1   2      130.77      132.20      4.65 o 
  -6  -1   2       54.74       59.35      2.87 o 
  -5  -1   2      671.56      696.27     15.56 o 
  -4  -1   2      266.87      236.44      7.45 o 
  -3  -1   2     1213.71     1248.29     18.87 o 
  -2  -1   2       52.37       58.07      2.90 o 
  -1  -1   2     4866.72     3933.42     66.70 o 
   0  -1   2     4024.88     3622.78     94.86 o 
   1  -1   2     2105.29     1806.41     22.34 o 
   2  -1   2     8624.84     8207.74    232.35 o 
   3  -1   2      346.04      354.86      7.09 o 
   4  -1   2       23.30       18.40      1.25 o 
   5  -1   2      154.76      160.06      4.86 o 
   6  -1   2      951.39     1002.65     31.16 o 
   7  -1   2      236.65      267.93      5.94 o 
   8  -1   2       22.39       22.27      9.57 o 
   9  -1   2      207.71      222.88     17.48 o 
  10  -1   2        8.45        6.87      6.41 o 
  11  -1   2        0.37       10.89     16.92 o 
  12  -1   2        5.08        7.01      6.01 o 
 -12   0   2        0.39       -1.19      6.08 o 
 -11   0   2       31.28       23.60      9.01 o 
 -10   0   2       54.91       39.58     12.03 o 
  -9   0   2        0.00       -0.76      8.02 o 
  -8   0   2      218.99      250.41     19.68 o 
  -7   0   2      130.27      139.10     10.59 o 
  -6   0   2      223.02      235.20      9.93 o 
  -5   0   2        8.63        7.18      3.18 o 
  -4   0   2      466.44      471.25      9.59 o 
  -3   0   2     2069.82     1915.05     36.71 o 
  -2   0   2      347.98      297.59      6.54 o 
  -1   0   2      807.95      706.98     18.51 o 
   0   0   2      170.68      147.05      1.65 o 
   1   0   2     4203.11     3775.81    154.10 o 
   3   0   2     2855.80     2566.31     34.07 o 
   4   0   2        7.94        8.60      2.91 o 
   5   0   2       61.43       59.94      2.04 o 
   6   0   2       37.92       40.40      3.33 o 
   7   0   2       32.92       37.45      3.65 o 
   8   0   2      157.82      186.10     12.17 o 
   9   0   2       78.21       80.67     15.21 o 
  10   0   2      289.16      276.08     15.55 o 
  11   0   2        4.98        2.97      9.25 o 
  12   0   2        0.05        7.23      7.89 o 
 -12   1   2       22.73       18.86     11.40 o 
 -11   1   2       14.47       31.56     18.35 o 
 -10   1   2       58.65       52.15      7.14 o 
  -9   1   2      101.76      110.61     13.58 o 
  -8   1   2        9.32       12.21     23.63 o 
  -7   1   2       10.02        7.10      4.44 o 
  -6   1   2      300.51      295.02     11.46 o 
  -5   1   2       23.24       18.29      3.80 o 
  -4   1   2      296.04      352.95     10.22 o 
  -3   1   2       48.34       47.09      3.00 o 
  -2   1   2        2.54        2.81      4.11 o 
  -1   1   2      862.80      669.96      8.37 o 
   0   1   2     3503.39     3007.33     36.49 o 
   1   1   2     3027.16     2742.66     32.89 o 
   2   1   2     1041.30      872.53     10.48 o 
   3   1   2      112.75      126.36      2.39 o 
   4   1   2      530.19      543.85      8.09 o 
   5   1   2     1552.92     1598.08     26.36 o 
   6   1   2      423.66      429.56      8.38 o 
   7   1   2      229.22      206.80     13.20 o 
   8   1   2       67.17       81.35      6.93 o 
   9   1   2       12.37       12.58      9.84 o 
  10   1   2        1.13        7.23      6.30 o 
  11   1   2        1.81        4.59      4.68 o 
  12   1   2       26.79        8.88      9.50 o 
  13   1   2        1.98        2.83      5.39 o 
 -11   2   2       40.05       31.88     15.85 o 
 -10   2   2       83.30       87.49     12.47 o 
  -9   2   2        3.09       10.68     22.18 o 
  -8   2   2        7.57       13.20      8.85 o 
  -7   2   2       39.08       30.75     10.75 o 
  -6   2   2      138.34      160.55     18.86 o 
  -5   2   2      237.41      256.61     11.83 o 
  -4   2   2      120.99       96.43     16.83 o 
  -3   2   2     1954.66     1884.12     29.96 o 
  -2   2   2     2963.69     2713.06     46.41 o 
   0   2   2      251.48      218.47      2.10 o 
   1   2   2       35.78       34.86      0.77 o 
   2   2   2      320.85      325.81      3.22 o 
   3   2   2     1916.51     1598.23     18.65 o 
   4   2   2      200.67      202.32      5.15 o 
   5   2   2       54.42       70.68      2.00 o 
   6   2   2      831.27      886.23     20.52 o 
   7   2   2        1.59        3.21      3.37 o 
   8   2   2       17.52       26.35      7.70 o 
   9   2   2       49.68       52.11     12.27 o 
  10   2   2       68.09       79.12     16.90 o 
  11   2   2       14.89       11.98      7.68 o 
  12   2   2      139.41      136.49     18.23 o 
  13   2   2       29.23       22.70      7.11 o 
 -11   3   2       21.84       14.27      9.46 o 
 -10   3   2        0.13        1.13      7.65 o 
  -9   3   2        1.12        2.98     16.39 o 
  -8   3   2        4.03        4.94      6.15 o 
  -7   3   2        4.90        3.75      5.85 o 
  -6   3   2       75.00       82.37      7.17 o 
  -5   3   2       24.88       23.73      3.63 o 
  -4   3   2       63.23       55.66      2.84 o 
  -3   3   2     1106.08     1113.12     32.27 o 
  -2   3   2      803.26      744.30     18.43 o 
  -1   3   2     1646.27     1504.89     24.95 o 
   0   3   2      223.69      221.79      4.15 o 
   1   3   2      264.63      217.86      2.06 o 
   2   3   2      382.44      337.54      6.38 o 
   3   3   2      865.66      792.72     13.13 o 
   4   3   2       50.74       38.98      2.67 o 
   5   3   2        0.04       -0.81      1.82 o 
   6   3   2      102.30       98.86     11.06 o 
   7   3   2      129.00      160.09      7.18 o 
   8   3   2      159.72      152.13      9.53 o 
   9   3   2        5.68        9.33      5.15 o 
  10   3   2       19.66       22.95      4.80 o 
  11   3   2      237.39      280.37     18.16 o 
  12   3   2       34.25       20.75     12.04 o 
  13   3   2       57.01       53.76     13.10 o 
 -10   4   2        0.84        1.84     10.16 o 
  -9   4   2       38.49       29.77     13.62 o 
  -8   4   2        1.76        5.35     13.98 o 
  -7   4   2       49.07       50.73     10.64 o 
  -6   4   2       69.55       82.24     16.84 o 
  -5   4   2      103.15       97.93     20.44 o 
  -4   4   2      122.11      122.95      8.94 o 
  -3   4   2     2349.02     2388.42     91.44 o 
  -2   4   2     1133.88     1199.16     19.65 o 
  -1   4   2      391.22      387.51     10.71 o 
   0   4   2       53.78       46.23      1.45 o 
   1   4   2       84.98      103.78      1.11 o 
   2   4   2      888.62      731.27      7.99 o 
   3   4   2       19.31       22.98      1.32 o 
   4   4   2       16.54       11.40      2.03 o 
   5   4   2      485.77      463.80     12.38 o 
   6   4   2       12.22        8.14      2.29 o 
   7   4   2       99.54      102.34      4.32 o 
   8   4   2        1.54        4.99      3.51 o 
   9   4   2       64.68       77.92      5.56 o 
  10   4   2       51.87       54.39     11.64 o 
  11   4   2       85.28       73.21     16.09 o 
  12   4   2      173.41      171.25     21.79 o 
  13   4   2       14.31       13.49      6.60 o 
 -10   5   2        0.84        5.19      9.83 o 
  -9   5   2       29.27       23.08     10.28 o 
  -8   5   2        0.34        6.06      6.14 o 
  -7   5   2       19.05       11.99     16.48 o 
  -6   5   2        0.17        4.16      5.34 o 
  -5   5   2      142.14      141.43     10.70 o 
  -4   5   2       59.66       61.19     10.91 o 
  -3   5   2      878.75      970.29     21.92 o 
  -2   5   2      207.89      195.75      6.49 o 
  -1   5   2      622.17      638.82     13.98 o 
   0   5   2      166.11      170.69      3.78 o 
   1   5   2        2.95        3.73      0.67 o 
   2   5   2       97.64      130.88      3.49 o 
   3   5   2      653.64      623.91     11.73 o 
   4   5   2      141.32      126.14      3.91 o 
   5   5   2       55.84       51.31      4.35 o 
   6   5   2      380.13      392.97     10.94 o 
   7   5   2      466.17      471.29     29.01 o 
   8   5   2      138.32      155.62      9.45 o 
   9   5   2      459.86      422.04     23.31 o 
  10   5   2        3.72       -2.04      2.30 o 
  11   5   2       55.02       50.09      9.91 o 
  12   5   2        0.06       -2.37      3.00 o 
  13   5   2       13.97       16.37      5.27 o 
  -9   6   2        0.11        0.66      4.55 o 
  -8   6   2       18.64       16.66      7.32 o 
  -7   6   2       13.09       10.48      6.73 o 
  -6   6   2      123.12      103.47     27.43 o 
  -5   6   2      205.50      230.95     17.42 o 
  -4   6   2      198.50      214.59     18.32 o 
  -3   6   2      364.88      417.74     16.09 o 
  -2   6   2       23.97       22.44      2.31 o 
  -1   6   2        0.31       -0.09      0.84 o 
   0   6   2      112.29      135.98      4.81 o 
   1   6   2        0.56        0.34      1.08 o 
   2   6   2       25.20       25.20      1.50 o 
   3   6   2      190.71      171.35      4.65 o 
   4   6   2        1.40        4.08      1.43 o 
   5   6   2        6.39        3.96      1.55 o 
   6   6   2       22.42       20.30      5.27 o 
   7   6   2       29.40       29.82      2.80 o 
   8   6   2      149.54      161.59      6.10 o 
   9   6   2      324.32      352.22     20.73 o 
  10   6   2       28.31       40.72      8.51 o 
  11   6   2      207.46      201.14     10.77 o 
  12   6   2        0.76        2.82      2.48 o 
  13   6   2       35.52       22.17      7.86 o 
  14   6   2        0.04        3.62      2.65 o 
  -8   7   2       70.81       59.73     20.77 o 
  -7   7   2        0.09        5.21      6.52 o 
  -6   7   2        5.46        8.23      6.82 o 
  -5   7   2        0.28       -0.86      3.31 o 
  -4   7   2       53.27       44.80     11.47 o 
  -3   7   2       13.16       16.25      6.98 o 
  -2   7   2       22.89       21.68      2.45 o 
  -1   7   2      884.76      893.95     32.11 o 
   0   7   2      281.23      313.95      6.78 o 
   1   7   2       35.20       21.64      2.44 o 
   2   7   2      155.07      159.32      5.95 o 
   3   7   2      493.00      504.91      9.60 o 
   4   7   2       10.25       17.90      1.99 o 
   5   7   2       29.67       30.12      2.10 o 
   6   7   2        0.72        2.21      1.48 o 
   7   7   2        1.39        4.00      2.19 o 
   8   7   2      461.25      463.00     22.45 o 
   9   7   2        8.74       12.73      3.80 o 
  10   7   2       73.06       64.20      5.88 o 
  11   7   2        3.65       -0.12      2.06 o 
  12   7   2       15.70       13.60      5.47 o 
  13   7   2       15.62        9.10      4.85 o 
  14   7   2       12.33       11.17      5.49 o 
  -7   8   2       24.20       19.35     10.67 o 
  -6   8   2      259.41      238.95     40.23 o 
  -5   8   2        1.09        0.62      5.39 o 
  -4   8   2        0.09       -0.22      6.27 o 
  -3   8   2        7.54        5.04      3.78 o 
  -2   8   2       25.99       21.23      9.57 o 
  -1   8   2        0.16        0.96      0.50 o 
   0   8   2       89.58       82.49      2.46 o 
   1   8   2       91.08       95.35      3.37 o 
   2   8   2       72.66       66.34      3.84 o 
   3   8   2        0.57        1.40      1.20 o 
   4   8   2      140.24      130.37      2.94 o 
   5   8   2       20.65       21.94      4.66 o 
   6   8   2        4.12        1.64      1.43 o 
   7   8   2       18.29       11.26      4.05 o 
   8   8   2        0.46        2.68      2.96 o 
   9   8   2      205.10      174.13      8.00 o 
  10   8   2        0.38        3.67      3.53 o 
  11   8   2       16.12       10.11      3.31 o 
  12   8   2       45.08       47.03      9.90 o 
  13   8   2       22.80       16.89      5.97 o 
  -6   9   2        4.05        6.39     11.81 o 
  -5   9   2        0.65        0.01      4.26 o 
  -4   9   2        6.84       10.51      3.83 o 
  -3   9   2        1.77       -4.26      4.33 o 
  -2   9   2        3.21        4.54      2.09 o 
  -1   9   2        0.06       -0.33      2.81 o 
   0   9   2       93.27      101.98      5.44 o 
   1   9   2       26.67       34.51      9.72 o 
   2   9   2       22.08       14.96      6.31 o 
   3   9   2      409.71      424.20     11.38 o 
   4   9   2       76.87       81.26      3.15 o 
   5   9   2        2.22        0.72      1.64 o 
   6   9   2      143.77      128.92      3.86 o 
   7   9   2       32.17       27.14      5.93 o 
   8   9   2        7.81       12.35      3.53 o 
   9   9   2       44.01       40.17      5.05 o 
  10   9   2        4.33        4.59      3.16 o 
  11   9   2       11.59        8.57      2.69 o 
  12   9   2       94.68       92.11      4.39 o 
  13   9   2        3.64        6.17      3.85 o 
  -5  10   2       33.43       26.27     11.50 o 
  -4  10   2        0.51        5.35      2.62 o 
  -3  10   2       24.54       19.01     10.14 o 
  -2  10   2       42.57       38.19     12.46 o 
  -1  10   2       13.75       15.18      5.18 o 
   0  10   2       63.75       60.83      4.11 o 
   1  10   2        7.44        5.76      5.44 o 
   2  10   2      208.73      199.65      5.66 o 
   3  10   2        2.44        2.54      1.06 o 
   4  10   2       75.89       80.97      3.12 o 
   5  10   2      937.24      885.20     26.67 o 
   6  10   2       22.47       18.62      5.38 o 
   7  10   2        1.95        3.26      1.28 o 
   8  10   2       34.44       30.63      7.43 o 
   9  10   2       62.52       72.43      9.25 o 
  10  10   2        3.79        3.96      1.44 o 
  11  10   2        4.80        3.97      2.48 o 
  12  10   2      121.00       90.02      7.96 o 
  13  10   2       25.13       16.15      6.67 o 
  -4  11   2       29.57       24.59      9.27 o 
  -3  11   2       24.64       19.94      9.72 o 
  -2  11   2      122.53      122.12      8.02 o 
  -1  11   2       50.49       49.11      4.57 o 
   0  11   2      108.70      115.57      6.02 o 
   1  11   2       10.71       14.18      6.65 o 
   2  11   2       50.74       56.15      3.65 o 
   3  11   2      126.92      128.64      4.78 o 
   4  11   2       78.63       86.21      4.26 o 
   5  11   2       44.81       49.16     18.09 o 
   6  11   2        8.07        7.38      3.78 o 
   7  11   2       11.47        7.68      1.56 o 
   8  11   2      158.26      147.88      3.90 o 
   9  11   2        0.39        1.11      1.31 o 
  10  11   2        1.04        0.18      3.41 o 
  11  11   2       10.86        6.05      2.86 o 
  12  11   2        3.67        3.42      3.09 o 
  13  11   2        0.46        5.09      7.24 o 
  -3  12   2        5.78        1.21      4.89 o 
  -2  12   2       24.79       17.46     12.81 o 
  -1  12   2        1.28        1.61      2.37 o 
   0  12   2        2.65        2.65      1.63 o 
   1  12   2        5.84        3.33      2.44 o 
   2  12   2        3.11        4.33      3.81 o 
   3  12   2       40.62       27.97     12.90 o 
   4  12   2      152.33      146.69      5.42 o 
   5  12   2       26.86       29.09      7.46 o 
   6  12   2       48.36       54.65      5.86 o 
   7  12   2        0.40        3.08      1.64 o 
   8  12   2        4.94        4.52      3.35 o 
   9  12   2       23.47       23.25      5.71 o 
  10  12   2       66.38       75.37      4.26 o 
  11  12   2       58.06       59.73      5.93 o 
  12  12   2        7.63        4.35      4.87 o 
  -1  13   2        0.65        0.04      2.83 o 
   0  13   2       30.89       18.20     10.22 o 
   1  13   2       69.13       64.77      6.18 o 
   2  13   2        3.03        3.41      1.83 o 
   3  13   2       75.49       79.29      4.37 o 
   4  13   2       59.07       61.31      6.07 o 
   5  13   2        0.01       -2.46      2.46 o 
   6  13   2       10.38        9.06      3.87 o 
   7  13   2        2.91        1.14      1.76 o 
   8  13   2       12.69       10.92      3.49 o 
   9  13   2        0.29        0.85      2.81 o 
  10  13   2       13.12       18.76      5.26 o 
  11  13   2       43.00       62.59      8.00 o 
   1  14   2       51.66       56.89      6.66 o 
   2  14   2      117.31      126.71     12.38 o 
   3  14   2       28.28       18.44      9.96 o 
   4  14   2       45.00       46.26      3.81 o 
   5  14   2        1.27        2.65      3.26 o 
   6  14   2       22.40       17.70     10.48 o 
   7  14   2       36.64       31.11      9.89 o 
   8  14   2       52.47       51.02      9.36 o 
   9  14   2       17.60       18.97      7.66 o 
  10  14   2        0.90       -1.44      4.48 o 
   5  15   2       69.04       75.53      7.42 o 
   6  15   2        0.37        1.74      2.26 o 
   7  15   2       45.35       42.06      5.07 o 
  -8 -13   3       75.03       89.62     17.59 o 
  -7 -13   3       10.54        9.00      4.00 o 
  -6 -13   3        3.14        4.31      3.89 o 
  -5 -13   3      104.43      124.70      8.22 o 
  -4 -13   3        1.29        4.11      2.50 o 
  -3 -13   3        3.07        0.91      3.15 o 
  -2 -13   3       21.14       15.59      7.48 o 
 -10 -12   3        9.22        6.93      3.08 o 
  -9 -12   3       10.96       11.20      3.75 o 
  -8 -12   3        9.88       13.92      4.57 o 
  -7 -12   3        0.17        3.26      3.59 o 
  -6 -12   3        0.00       -0.43      2.89 o 
  -5 -12   3        4.96       11.24      5.59 o 
  -4 -12   3      100.84      100.20      5.61 o 
  -3 -12   3       19.31       14.24      7.66 o 
  -2 -12   3        4.94        3.42      2.59 o 
  -1 -12   3       69.67       66.86      6.00 o 
   0 -12   3       20.70       14.11      8.77 o 
   1 -12   3       59.58       30.23     17.72 o 
 -11 -11   3        3.35        1.95      2.25 o 
 -10 -11   3        0.08        3.60      1.76 o 
  -9 -11   3        3.75        4.22      2.00 o 
  -8 -11   3        0.32       -0.97      2.39 o 
  -7 -11   3        5.88        8.55      6.07 o 
  -6 -11   3       17.83       16.49      6.70 o 
  -5 -11   3        9.90        8.63      5.50 o 
  -4 -11   3        0.00        2.76      1.96 o 
  -3 -11   3       43.86       50.96      4.20 o 
  -2 -11   3        0.21       -3.83      3.83 o 
  -1 -11   3        7.42       11.79      4.26 o 
   0 -11   3       98.87       91.30      4.85 o 
   1 -11   3       70.39       82.62      6.65 o 
   2 -11   3      167.00      186.01      8.23 o 
   3 -11   3        1.87        1.09      3.72 o 
 -12 -10   3       13.52       10.24      3.12 o 
 -11 -10   3       52.95       47.57      4.57 o 
 -10 -10   3       77.72       90.79     10.71 o 
  -9 -10   3        5.11        7.02      2.29 o 
  -8 -10   3       82.92       60.22      4.15 o 
  -7 -10   3        0.41        2.39      1.54 o 
  -6 -10   3      188.90      145.15      5.66 o 
  -5 -10   3       27.73       24.14      7.92 o 
  -4 -10   3       58.54       51.19      4.24 o 
  -3 -10   3       82.09       74.14      4.63 o 
  -2 -10   3      182.56      217.94     13.48 o 
  -1 -10   3      303.13      338.82     20.81 o 
   0 -10   3       94.80       87.06     12.11 o 
   1 -10   3      156.63      142.58      9.66 o 
   2 -10   3        0.80        3.06      2.54 o 
   3 -10   3        6.84        9.28      5.45 o 
   4 -10   3       17.23        8.83      4.85 o 
 -12  -9   3        4.40        7.23      3.46 o 
 -11  -9   3       33.25       22.58      7.07 o 
 -10  -9   3      105.03      107.53     16.32 o 
  -9  -9   3        0.01        2.71      1.73 o 
  -8  -9   3        0.40        1.10      2.28 o 
  -7  -9   3       26.64       30.73     10.13 o 
  -6  -9   3        0.46        3.74      2.27 o 
  -5  -9   3       15.12       11.94      3.59 o 
  -4  -9   3       10.06        5.96      3.81 o 
  -3  -9   3       16.11       17.10      6.48 o 
  -2  -9   3      326.47      334.34      8.61 o 
  -1  -9   3      265.61      279.58     13.46 o 
   0  -9   3        0.02        1.02      2.78 o 
   1  -9   3      178.25      212.13     13.03 o 
   2  -9   3       66.87       54.70      3.96 o 
   3  -9   3        0.01        2.05      4.69 o 
   4  -9   3       35.52       25.84      9.94 o 
   5  -9   3        2.78        3.00      2.28 o 
 -12  -8   3        0.03        1.55      1.66 o 
 -11  -8   3       70.39       61.88      4.13 o 
 -10  -8   3      104.72       92.08      6.17 o 
  -9  -8   3       18.93       16.77      5.49 o 
  -8  -8   3       11.42       16.06      8.58 o 
  -7  -8   3      164.33      138.88      5.64 o 
  -6  -8   3        4.65        6.24      2.49 o 
  -5  -8   3        4.29        3.02      1.64 o 
  -4  -8   3      166.83      158.31      6.66 o 
  -3  -8   3       33.16       30.90     12.16 o 
  -2  -8   3        8.16        8.11      5.05 o 
  -1  -8   3      125.07      104.54      5.05 o 
   0  -8   3       49.14       49.19      4.37 o 
   1  -8   3       24.95       23.68      5.96 o 
   2  -8   3       82.17       71.37      2.90 o 
   3  -8   3       11.52       12.21      4.10 o 
   4  -8   3        2.49        4.37      3.34 o 
   5  -8   3       13.51       16.02      5.69 o 
   6  -8   3       25.61       22.13      7.05 o 
 -13  -7   3        9.96        8.45      3.69 o 
 -12  -7   3       14.11       12.12      4.40 o 
 -11  -7   3       48.52       37.47      9.81 o 
 -10  -7   3       60.76       64.94      5.32 o 
  -9  -7   3      112.29      116.89      6.34 o 
  -8  -7   3        2.71        3.66      2.65 o 
  -7  -7   3      281.61      291.73      9.85 o 
  -6  -7   3      506.16      533.34      9.49 o 
  -5  -7   3       12.08       15.67      4.30 o 
  -4  -7   3        6.87        8.42      7.24 o 
  -3  -7   3      250.70      231.73      6.35 o 
  -2  -7   3        1.41        0.76      3.02 o 
  -1  -7   3        5.97        4.98      3.98 o 
   0  -7   3       27.54       25.77      6.78 o 
   1  -7   3       15.98       13.01      6.02 o 
   2  -7   3       14.72       13.73      3.19 o 
   3  -7   3      120.29      139.90     11.11 o 
   4  -7   3      110.79      103.01     14.45 o 
   5  -7   3       86.28       82.90      7.01 o 
   6  -7   3       29.89       29.17     10.19 o 
   7  -7   3        1.72        0.83      4.17 o 
 -13  -6   3        3.19        3.57      2.64 o 
 -12  -6   3       12.70        9.81      7.13 o 
 -11  -6   3       32.96       33.67      4.78 o 
 -10  -6   3        1.17        1.35      1.44 o 
  -9  -6   3       56.43       53.43     11.05 o 
  -8  -6   3        0.47        0.69      2.48 o 
  -7  -6   3       59.18       82.08      8.60 o 
  -6  -6   3       13.39       13.87      4.46 o 
  -5  -6   3      147.31      158.25     10.71 o 
  -4  -6   3     1175.73     1210.98     59.96 o 
  -3  -6   3      106.11      109.72      4.66 o 
  -2  -6   3        3.46        0.89      2.11 o 
  -1  -6   3      779.35      749.36     24.01 o 
   0  -6   3       63.13       62.88      3.13 o 
   1  -6   3       39.41       45.91      2.85 o 
   2  -6   3      139.31      153.77      3.09 o 
   3  -6   3       71.79       75.36      2.02 o 
   4  -6   3       16.25       12.65      4.40 o 
   5  -6   3      158.34      176.42     12.37 o 
   6  -6   3      202.38      211.35     24.55 o 
   7  -6   3        0.03       -3.25      4.81 o 
   8  -6   3       46.53       41.11     19.31 o 
 -13  -5   3       53.72       52.12      7.93 o 
 -12  -5   3        1.28        0.91      2.43 o 
 -11  -5   3        0.07        0.21      2.64 o 
 -10  -5   3        0.56        1.29      1.84 o 
  -9  -5   3       61.59       56.96      4.16 o 
  -8  -5   3        0.00        1.38      1.31 o 
  -7  -5   3        4.03        4.93      2.12 o 
  -6  -5   3      215.59      223.94      7.25 o 
  -5  -5   3      129.11      155.69      8.75 o 
  -4  -5   3      247.51      265.36     12.38 o 
  -3  -5   3     1108.31     1192.65     23.42 o 
  -2  -5   3     2028.48     2104.15     48.87 o 
  -1  -5   3      369.93      378.10     17.60 o 
   0  -5   3       22.45       23.53      6.61 o 
   1  -5   3        0.70        1.72      1.81 o 
   2  -5   3      536.58      571.06     21.58 o 
   3  -5   3       17.08       18.93      3.42 o 
   4  -5   3       37.93       34.65      6.77 o 
   5  -5   3       93.65      101.65      6.77 o 
   6  -5   3        0.59        0.73      5.46 o 
   7  -5   3        3.87        1.62      4.67 o 
   8  -5   3       38.39       31.35     15.81 o 
   9  -5   3        0.14        5.42      9.15 o 
 -13  -4   3       15.78       14.11     10.50 o 
 -12  -4   3        9.14        7.30      3.79 o 
 -11  -4   3       62.49       57.64      7.86 o 
 -10  -4   3      118.32      134.26     11.59 o 
  -9  -4   3      171.31      182.67      9.22 o 
  -8  -4   3        5.98        7.71      3.42 o 
  -7  -4   3      106.64      118.63      9.86 o 
  -6  -4   3       39.15       38.25      5.04 o 
  -5  -4   3        4.13        3.00      0.99 o 
  -4  -4   3        7.16        5.54      1.35 o 
  -3  -4   3       14.79       15.83      4.07 o 
  -2  -4   3     3187.52     3545.54     80.16 o 
  -1  -4   3      897.29      906.30     23.68 o 
   0  -4   3     1321.01     1246.74     28.90 o 
   1  -4   3     2580.66     2774.19     64.55 o 
   2  -4   3        2.70        6.12      2.51 o 
   3  -4   3      388.49      438.01      8.70 o 
   4  -4   3       70.81       66.48      6.30 o 
   5  -4   3       53.69       58.36      4.02 o 
   6  -4   3       14.70       12.74      3.73 o 
   7  -4   3      113.72      117.82      6.54 o 
   8  -4   3        0.09        6.10      8.14 o 
   9  -4   3        5.67       -0.71     20.38 o 
  10  -4   3        0.00       11.79      9.98 o 
 -13  -3   3        7.55        6.41      8.46 o 
 -12  -3   3        3.29        2.92      2.97 o 
 -11  -3   3       38.06       25.34      7.11 o 
 -10  -3   3       11.18       17.56      6.53 o 
  -9  -3   3       13.71       12.22      5.15 o 
  -8  -3   3      214.14      215.77      7.14 o 
  -7  -3   3      263.73      246.02      6.18 o 
  -6  -3   3       43.17       37.71      2.55 o 
  -5  -3   3      217.12      230.87      6.75 o 
  -4  -3   3        7.90        7.02      1.59 o 
  -3  -3   3      316.35      332.50     13.74 o 
  -2  -3   3      149.20      133.90      4.23 o 
  -1  -3   3      570.15      530.88     18.71 o 
   0  -3   3      138.55      123.77      8.48 o 
   1  -3   3       17.84        9.92      3.74 o 
   2  -3   3      159.14      208.30      5.96 o 
   3  -3   3      468.34      547.23      8.37 o 
   4  -3   3      348.56      348.33     18.62 o 
   5  -3   3        0.00        2.29      1.71 o 
   6  -3   3       92.00       95.15      5.66 o 
   7  -3   3       74.68       62.46     13.34 o 
   8  -3   3      140.14      125.22     31.92 o 
   9  -3   3        0.85        5.18      6.27 o 
  10  -3   3       78.47       57.69     14.91 o 
  11  -3   3        3.56       -5.68      7.77 o 
 -13  -2   3        7.45       20.14     10.96 o 
 -12  -2   3        2.96        5.22      3.07 o 
 -11  -2   3        4.25        2.51      2.05 o 
 -10  -2   3        1.23        0.29      4.39 o 
  -9  -2   3       94.68       96.33     15.55 o 
  -8  -2   3        2.57        4.12      3.15 o 
  -7  -2   3       42.28       30.24      3.15 o 
  -6  -2   3      291.25      325.91     10.63 o 
  -5  -2   3        1.41        3.94      2.34 o 
  -4  -2   3      279.67      341.91     12.30 o 
  -3  -2   3      252.64      259.26      9.80 o 
  -2  -2   3        0.01        2.68      0.93 o 
  -1  -2   3      460.57      525.23     15.92 o 
   1  -2   3       68.01       98.42      3.05 o 
   2  -2   3      579.57      604.47      9.62 o 
   3  -2   3     1660.15     1660.42     33.86 o 
   4  -2   3      137.95      164.14      5.36 o 
   5  -2   3      234.88      250.54      3.18 o 
   6  -2   3       90.47       90.58      4.60 o 
   7  -2   3        0.55        1.21      3.03 o 
   8  -2   3       28.85       29.82      7.81 o 
   9  -2   3        0.77        0.29      6.13 o 
  10  -2   3        4.22        4.55      6.06 o 
  11  -2   3        0.38        7.40      4.39 o 
 -12  -1   3        2.12        3.85      7.05 o 
 -11  -1   3        5.31        2.05      1.85 o 
 -10  -1   3      181.09      205.76     23.85 o 
  -9  -1   3       23.26       22.62      6.69 o 
  -8  -1   3        0.27        4.64      6.76 o 
  -7  -1   3        6.99        8.87      3.26 o 
  -6  -1   3      352.22      371.01      8.07 o 
  -5  -1   3       64.29       72.53      3.37 o 
  -4  -1   3       22.28       20.89      2.57 o 
  -3  -1   3       37.13       39.81      3.40 o 
  -2  -1   3       92.09       81.60      2.05 o 
  -1  -1   3      440.18      390.79      4.75 o 
   0  -1   3        1.59        0.91      0.83 o 
   1  -1   3     1162.85     1131.18     26.87 o 
   2  -1   3      132.64      143.30      2.48 o 
   3  -1   3     1226.46     1294.32     17.91 o 
   4  -1   3      105.02      122.30      2.29 o 
   5  -1   3      177.45      175.83      5.18 o 
   6  -1   3        5.26        4.16      1.87 o 
   7  -1   3      382.97      359.03      9.69 o 
   8  -1   3      300.75      313.04     14.45 o 
   9  -1   3        2.11        3.12      8.77 o 
  10  -1   3       43.79       31.97      9.75 o 
  11  -1   3       40.35       29.20     14.89 o 
  12  -1   3        6.82        9.00     22.05 o 
 -12   0   3        2.92       13.96     27.56 o 
 -11   0   3      149.35      155.18     13.80 o 
 -10   0   3       31.68       21.59      7.97 o 
  -9   0   3        2.96        3.03      2.78 o 
  -8   0   3        0.21        3.98     13.23 o 
  -7   0   3      496.09      541.62     18.90 o 
  -6   0   3      386.25      455.74     11.53 o 
  -5   0   3       80.60       72.31      8.06 o 
  -4   0   3        1.98        3.22      6.92 o 
  -3   0   3       19.27       24.76      3.64 o 
  -2   0   3        3.98        0.32      1.58 o 
  -1   0   3       48.72       36.16      3.76 o 
   0   0   3      426.24      381.81      4.54 o 
   1   0   3     3665.95     3253.76     42.94 o 
   2   0   3     1492.36     1374.66     16.54 o 
   3   0   3     1405.81     1424.55     25.69 o 
   4   0   3     1053.05     1053.70     24.39 o 
   5   0   3      171.85      181.96      5.66 o 
   6   0   3      119.82      133.85      8.72 o 
   7   0   3        8.17        6.68      1.94 o 
   8   0   3       16.81       18.60      7.78 o 
   9   0   3      158.74      158.51     14.35 o 
  10   0   3       83.29       82.87     12.97 o 
  11   0   3       10.59       15.17     11.51 o 
  12   0   3        4.29        5.40      4.88 o 
 -12   1   3       57.46       42.87     39.34 o 
 -11   1   3       28.69       18.77      7.77 o 
 -10   1   3      110.03      110.47     10.29 o 
  -9   1   3       93.55       95.79     15.34 o 
  -8   1   3      330.10      350.85     20.52 o 
  -7   1   3       47.09       39.88     13.75 o 
  -6   1   3       34.27       26.29      7.68 o 
  -5   1   3      284.48      299.15     11.30 o 
  -4   1   3      373.29      416.72     11.63 o 
  -3   1   3      618.96      589.50     25.09 o 
  -2   1   3      283.56      335.52     15.52 o 
  -1   1   3      390.56      427.79      6.76 o 
   0   1   3     2528.11     2205.90     19.33 o 
   2   1   3      107.98       83.12      1.37 o 
   3   1   3      114.83      100.15      2.79 o 
   4   1   3       82.54       81.08      3.12 o 
   5   1   3      409.39      361.73      8.55 o 
   6   1   3        3.28        5.28      2.42 o 
   7   1   3        5.13        8.56      7.18 o 
   8   1   3        3.94       -0.33      5.70 o 
   9   1   3       21.44       17.31     11.44 o 
  10   1   3        0.65        6.25      4.57 o 
  11   1   3       23.92       19.62      8.61 o 
  12   1   3       23.50       17.45     14.62 o 
 -11   2   3        2.98       13.11     21.31 o 
 -10   2   3       41.38       24.43     10.44 o 
  -9   2   3        0.12        5.20     12.46 o 
  -8   2   3        5.03        7.35      2.86 o 
  -7   2   3      132.36      124.14     13.53 o 
  -6   2   3      110.35      109.15     13.84 o 
  -5   2   3       22.82       27.75      9.03 o 
  -4   2   3       59.24       64.59      6.71 o 
  -3   2   3       89.80       79.86      3.46 o 
  -2   2   3      465.18      426.93     10.85 o 
  -1   2   3     2048.39     1991.46     49.25 o 
   0   2   3     1332.00     1242.38     15.68 o 
   1   2   3        5.75        7.47      0.98 o 
   2   2   3     1078.27      917.58      8.23 o 
   3   2   3      674.52      627.75      4.91 o 
   4   2   3      490.22      512.52      7.56 o 
   5   2   3      273.49      287.93      7.25 o 
   6   2   3       13.31       15.48      3.91 o 
   7   2   3        2.15        8.18      5.49 o 
   8   2   3        5.73        3.08      4.83 o 
   9   2   3        5.11        2.80      3.49 o 
  10   2   3        5.01        9.94      5.97 o 
  11   2   3       42.83       39.51      8.89 o 
  12   2   3       47.11       40.92     11.37 o 
  13   2   3      328.38      349.93     39.57 o 
 -11   3   3       56.10       34.80     23.40 o 
 -10   3   3        6.22        5.88     15.81 o 
  -9   3   3        3.32        9.44      7.56 o 
  -8   3   3       55.26       63.31     15.56 o 
  -7   3   3        0.03       -0.52      1.94 o 
  -6   3   3       33.36       30.62      3.07 o 
  -5   3   3      422.25      448.21     16.44 o 
  -4   3   3      450.67      425.95      7.71 o 
  -3   3   3      599.30      682.18     28.45 o 
  -2   3   3        1.96       16.49     10.32 o 
  -1   3   3     5210.96     5226.14    131.80 o 
   0   3   3      174.47      153.52      1.13 o 
   1   3   3       53.96       54.19      1.07 o 
   2   3   3       71.65       59.67      1.03 o 
   3   3   3       24.77       18.01      1.42 o 
   4   3   3        0.01        3.10      0.96 o 
   5   3   3      296.82      343.45     10.64 o 
   6   3   3        0.00        2.18      1.12 o 
   7   3   3       49.53       52.33     11.16 o 
   8   3   3        3.13        9.36      3.72 o 
   9   3   3      154.83      152.99     19.11 o 
  10   3   3        8.54       10.30      4.51 o 
  11   3   3       27.88       30.10     10.75 o 
  12   3   3        0.97        1.14      5.83 o 
  13   3   3       50.99       40.14     12.61 o 
 -10   4   3       10.56        4.39      5.03 o 
  -9   4   3        2.61        0.92      4.51 o 
  -8   4   3       55.81       54.84     17.86 o 
  -7   4   3       39.84       38.32     10.66 o 
  -6   4   3       72.26       93.08     16.16 o 
  -5   4   3      460.73      516.68     24.88 o 
  -4   4   3      195.61      203.57      4.95 o 
  -3   4   3     1086.97     1157.93     27.38 o 
  -2   4   3     1245.67     1461.33     18.83 o 
  -1   4   3       38.38       40.65      1.19 o 
   0   4   3      333.69      354.03      6.97 o 
   1   4   3     1391.86     1351.17     14.03 o 
   2   4   3      298.01      348.97      4.67 o 
   3   4   3       52.27       34.53      1.48 o 
   4   4   3       32.72       54.28      1.95 o 
   5   4   3        0.59        0.63      1.03 o 
   6   4   3       32.26       31.39      6.45 o 
   7   4   3      259.01      276.66     14.85 o 
   8   4   3       79.17      115.45     10.68 o 
   9   4   3        3.02        5.82      3.61 o 
  10   4   3       36.32       40.92      7.55 o 
  11   4   3      281.91      297.80     23.82 o 
  12   4   3       58.44       48.45     11.65 o 
  13   4   3       23.30       17.15      8.87 o 
 -10   5   3        0.02       -8.40     23.75 o 
  -9   5   3        5.77        9.95      8.51 o 
  -8   5   3      161.65      169.86     18.22 o 
  -7   5   3        1.33        3.92      3.87 o 
  -6   5   3        5.13        1.83     10.08 o 
  -5   5   3      252.95      256.21     19.16 o 
  -4   5   3      188.32      210.86     13.49 o 
  -3   5   3      204.57      170.92     18.16 o 
  -2   5   3      606.34      709.78     13.38 o 
  -1   5   3      473.76      517.18     12.39 o 
   0   5   3     2142.49     2302.95     25.62 o 
   1   5   3      730.17      748.34     10.37 o 
   2   5   3      177.52      201.19      4.69 o 
   3   5   3     1172.11     1006.91     15.67 o 
   4   5   3      731.85      774.32     17.64 o 
   5   5   3       58.88       53.48      4.42 o 
   6   5   3       27.31       32.16      4.77 o 
   7   5   3      225.57      188.52      6.28 o 
   8   5   3        0.29        1.01      1.98 o 
   9   5   3      472.79      461.32     25.18 o 
  10   5   3       57.79       56.62      9.68 o 
  11   5   3       22.71       22.23      7.53 o 
  12   5   3        2.00        1.76      3.41 o 
  13   5   3        0.14        3.41      2.70 o 
  -9   6   3       13.68       11.07      9.38 o 
  -8   6   3        8.14        7.23      4.44 o 
  -7   6   3      114.28      109.28     14.97 o 
  -6   6   3      101.88       96.52     10.79 o 
  -5   6   3      212.45      260.40     30.91 o 
  -4   6   3      564.08      552.75     36.54 o 
  -3   6   3       33.76       48.02     15.81 o 
  -2   6   3      415.45      496.80     36.01 o 
  -1   6   3        6.63       13.23      1.59 o 
   0   6   3      790.33      852.19     32.54 o 
   1   6   3      560.26      557.92     11.65 o 
   2   6   3     3351.26     3528.43     39.07 o 
   3   6   3      620.25      627.85     12.07 o 
   4   6   3       38.04       33.78      1.18 o 
   5   6   3     1392.86     1431.78     21.81 o 
   6   6   3      781.17      750.40     14.12 o 
   7   6   3      105.56      113.28      7.10 o 
   8   6   3       18.89       26.77      6.77 o 
   9   6   3      277.49      274.94      8.38 o 
  10   6   3      201.24      183.95     10.05 o 
  11   6   3       23.15       21.03      5.03 o 
  12   6   3        2.60        7.42      4.12 o 
  13   6   3       16.34       15.67      5.22 o 
  14   6   3        2.60        0.79      2.40 o 
  -8   7   3       17.83       14.13      7.86 o 
  -7   7   3       78.67       70.23     24.31 o 
  -6   7   3        0.00        1.68      5.49 o 
  -5   7   3        5.08        3.58      7.82 o 
  -4   7   3       21.44       11.53      4.84 o 
  -3   7   3        0.41        1.55      2.30 o 
  -2   7   3        1.22       -0.67      2.15 o 
  -1   7   3       48.60       50.34      1.90 o 
   0   7   3        0.08       -0.74      1.72 o 
   1   7   3      167.15      197.20      5.26 o 
   2   7   3        0.23        0.57      0.92 o 
   3   7   3      224.97      224.32     10.20 o 
   4   7   3      434.58      410.38     12.41 o 
   5   7   3      912.57      959.84     22.37 o 
   6   7   3       42.03       39.64      2.85 o 
   7   7   3      643.78      627.26     38.38 o 
   8   7   3       18.15       10.29      3.91 o 
   9   7   3      351.61      379.02     13.44 o 
  10   7   3        0.91        1.14      1.52 o 
  11   7   3       12.60       12.21      3.37 o 
  12   7   3        3.54        1.09      2.03 o 
  13   7   3       29.91       25.51      8.20 o 
  14   7   3        1.82        1.50      3.31 o 
  -7   8   3        2.53       11.61      7.70 o 
  -6   8   3      240.34      213.41     13.72 o 
  -5   8   3       10.25        2.03      5.87 o 
  -4   8   3        0.17        1.34      2.53 o 
  -3   8   3        5.28        5.00      4.05 o 
  -2   8   3      648.46      625.44     42.28 o 
  -1   8   3        3.57        2.19      1.02 o 
   0   8   3       19.24       17.68      1.99 o 
   1   8   3       28.24       27.68      2.09 o 
   2   8   3        0.36        0.55      1.25 o 
   3   8   3      127.10      122.50      2.66 o 
   4   8   3      103.20      115.90      4.66 o 
   5   8   3      399.82      386.90     14.45 o 
   6   8   3      310.95      310.33     16.80 o 
   7   8   3       29.48       32.28      3.85 o 
   8   8   3      459.49      511.37     27.24 o 
   9   8   3      127.19      121.64     11.22 o 
  10   8   3      423.82      471.55     28.64 o 
  11   8   3      134.39      142.31      6.06 o 
  12   8   3       22.93       20.99      5.98 o 
  13   8   3        0.49        3.71      3.02 o 
  -6   9   3        3.89       10.13     12.08 o 
  -5   9   3       28.07       22.66      9.62 o 
  -4   9   3       17.20       14.27      6.78 o 
  -3   9   3        0.61       -0.89      3.28 o 
  -2   9   3       11.52        6.72      4.05 o 
  -1   9   3      341.75      346.32     15.79 o 
   0   9   3        1.65       -1.15      3.07 o 
   1   9   3      154.72      146.47      4.04 o 
   2   9   3      502.12      559.87     11.55 o 
   3   9   3       76.06       87.88      6.42 o 
   4   9   3       10.35       14.23      3.58 o 
   5   9   3      223.02      231.60     16.10 o 
   6   9   3     1629.00     1574.81     22.90 o 
   7   9   3      552.04      526.60     24.32 o 
   8   9   3      174.46      217.29      5.90 o 
   9   9   3      368.75      359.07     15.72 o 
  10   9   3       33.94       27.23      8.14 o 
  11   9   3       20.83       23.27      5.23 o 
  12   9   3      120.88      108.03     10.05 o 
  13   9   3      124.97      122.49     11.79 o 
  -5  10   3       66.41       44.03     21.16 o 
  -4  10   3        0.02        1.66      3.67 o 
  -3  10   3        7.04        8.26      8.02 o 
  -2  10   3       17.82       20.70      8.57 o 
  -1  10   3       33.90       31.56     10.68 o 
   0  10   3       11.48       12.18      5.24 o 
   1  10   3      337.70      342.78     15.55 o 
   2  10   3        0.02        1.04      1.59 o 
   3  10   3       33.55       33.42      3.46 o 
   4  10   3       94.62       91.74      5.71 o 
   5  10   3      200.35      198.53      5.52 o 
   6  10   3      116.61      108.01      3.36 o 
   7  10   3       11.82        8.11      3.73 o 
   8  10   3        5.19        6.15      2.67 o 
   9  10   3       11.55        8.14      2.05 o 
  10  10   3        9.04        9.52      5.20 o 
  11  10   3      194.47      205.34      9.24 o 
  12  10   3        0.17        3.65      2.84 o 
  13  10   3       36.10       42.91     14.66 o 
  -4  11   3       50.33       63.87     14.55 o 
  -3  11   3       21.02       20.54      8.88 o 
  -2  11   3       22.64       20.68     10.26 o 
  -1  11   3        3.82        8.39      4.85 o 
   0  11   3       17.89       13.96      6.11 o 
   1  11   3      256.47      254.11     14.64 o 
   2  11   3      416.65      462.32     26.60 o 
   3  11   3       28.62       25.86      2.63 o 
   4  11   3     1062.73     1171.22     75.28 o 
   5  11   3      273.38      263.95     10.22 o 
   6  11   3       46.72       36.04      3.76 o 
   7  11   3      124.26      114.61      3.46 o 
   8  11   3       49.35       35.08      7.64 o 
   9  11   3        2.33        3.11      1.87 o 
  10  11   3       11.70        7.50      3.15 o 
  11  11   3        6.65        6.37      3.75 o 
  12  11   3        2.11        3.78      2.52 o 
  13  11   3       29.12       15.12     10.61 o 
  -3  12   3       13.53       17.06      8.98 o 
  -2  12   3      148.31      215.61     13.24 o 
  -1  12   3      102.24      106.13      8.98 o 
   0  12   3       35.71       35.78     13.22 o 
   1  12   3        0.35        2.80      2.39 o 
   2  12   3       25.55       29.03      2.72 o 
   3  12   3        1.30        0.52      1.59 o 
   4  12   3       17.69       17.81      6.72 o 
   5  12   3       40.11       37.29      2.83 o 
   6  12   3        9.19       11.18      2.79 o 
   7  12   3       50.95       48.92      2.94 o 
   8  12   3       32.17       28.54      3.60 o 
   9  12   3        1.72        3.17      1.21 o 
  10  12   3       16.70       17.04      5.61 o 
  11  12   3      124.35      144.65     10.87 o 
  12  12   3        4.43        5.29      6.07 o 
  -1  13   3       57.07       19.29     14.20 o 
   0  13   3       31.74       32.88     15.16 o 
   1  13   3      123.35      166.90     11.48 o 
   2  13   3       24.27       22.94      9.29 o 
   3  13   3       14.89       14.74      7.26 o 
   4  13   3        5.93        5.09      2.15 o 
   5  13   3        1.30        4.55      3.79 o 
   6  13   3        8.79        6.50      2.30 o 
   7  13   3      165.78      166.33     11.65 o 
   8  13   3       11.22       14.96      4.11 o 
   9  13   3        9.27        5.41      2.48 o 
  10  13   3       11.55        6.55      3.26 o 
  11  13   3        9.31        4.37      4.68 o 
   1  14   3        2.10        0.91      4.31 o 
   2  14   3       38.37       52.30     11.61 o 
   3  14   3      392.58      432.14     25.53 o 
   4  14   3        2.05        3.35      4.15 o 
   5  14   3        1.62        1.15      3.87 o 
   6  14   3        0.00        1.91      4.41 o 
   7  14   3      103.27      115.53      9.94 o 
   8  14   3      138.45      139.07      8.41 o 
   9  14   3      128.64      163.05     14.85 o 
  10  14   3        4.30        2.59      2.37 o 
   4  15   3       20.64       14.22      7.48 o 
   5  15   3       80.50       85.14     12.87 o 
   6  15   3       64.30       89.34      8.81 o 
   7  15   3        2.16        1.06      2.41 o 
   8  15   3        0.61        1.88      1.51 o 
  -6 -13   4        2.46        6.90      5.20 o 
  -5 -13   4        1.05       -0.50      3.22 o 
  -4 -13   4        6.27        4.35      3.17 o 
  -3 -13   4       33.59       46.61      9.90 o 
  -9 -12   4        3.32       -1.41      4.02 o 
  -8 -12   4        0.62        2.48      3.74 o 
  -7 -12   4        3.77       -0.91      3.61 o 
  -6 -12   4        6.57       10.85      5.52 o 
  -5 -12   4       13.30        9.16      7.03 o 
  -4 -12   4       28.49       22.07     13.72 o 
  -3 -12   4        0.78        1.44      3.70 o 
  -2 -12   4        0.59        2.65      2.52 o 
  -1 -12   4      100.25      120.70      7.66 o 
   0 -12   4      376.19      471.40     42.71 o 
 -10 -11   4        4.15        4.52      1.83 o 
  -9 -11   4        0.00        2.47      1.26 o 
  -8 -11   4       19.46       13.62      5.13 o 
  -7 -11   4       23.72       15.99      7.33 o 
  -6 -11   4        2.82        0.44      2.50 o 
  -5 -11   4        7.88        4.04      3.44 o 
  -4 -11   4        2.92        4.02      4.29 o 
  -3 -11   4        4.46        6.13      2.67 o 
  -2 -11   4       57.10       58.09      4.13 o 
  -1 -11   4       46.03       68.53      4.37 o 
   0 -11   4       26.22       23.23     10.70 o 
   1 -11   4       65.46       80.92      6.59 o 
   2 -11   4      172.43      216.07     16.26 o 
 -11 -10   4        4.78        1.75      1.67 o 
 -10 -10   4        9.92        6.32      2.20 o 
  -9 -10   4        1.39       -1.42      2.68 o 
  -8 -10   4       33.31       23.62      5.66 o 
  -7 -10   4       34.08       35.67     11.90 o 
  -6 -10   4      135.17      102.56      7.72 o 
  -5 -10   4        4.95        1.85      3.96 o 
  -4 -10   4        9.08        7.18      6.46 o 
  -3 -10   4       18.90       17.55      8.74 o 
  -2 -10   4      271.30      271.83     17.83 o 
  -1 -10   4       22.78       23.40     10.37 o 
   0 -10   4      427.60      439.19      9.57 o 
   1 -10   4        3.72        3.70      5.11 o 
   2 -10   4       86.44      112.45     15.95 o 
   3 -10   4       36.00       18.14      8.07 o 
   4 -10   4       26.98       34.28     13.09 o 
 -12  -9   4       68.19       72.85     14.79 o 
 -11  -9   4        1.25        4.86      2.76 o 
 -10  -9   4      115.65      110.82      4.68 o 
  -9  -9   4        4.89        5.21      2.21 o 
  -8  -9   4      105.06      104.57      5.97 o 
  -7  -9   4        7.56        7.45      4.07 o 
  -6  -9   4        0.25        3.24      2.94 o 
  -5  -9   4       84.82       71.40      6.59 o 
  -4  -9   4      110.11      104.98      5.98 o 
  -3  -9   4        1.60        1.93      2.80 o 
  -2  -9   4       36.43       46.76      6.29 o 
  -1  -9   4       15.24        8.94      4.85 o 
   0  -9   4       11.02        8.07      5.33 o 
   1  -9   4       64.96       69.03      4.17 o 
   2  -9   4        1.96       -0.24      5.94 o 
   3  -9   4        1.54       -0.46      3.50 o 
   4  -9   4       29.73       20.27      6.25 o 
   5  -9   4       26.94       20.47      9.95 o 
 -12  -8   4       32.86       32.75      9.72 o 
 -11  -8   4      120.48      131.67      7.30 o 
 -10  -8   4        5.26       -0.08      2.33 o 
  -9  -8   4      226.68      244.79     11.97 o 
  -8  -8   4      110.61       94.22      4.99 o 
  -7  -8   4        3.67       11.66      3.54 o 
  -6  -8   4        0.34        1.64      1.54 o 
  -5  -8   4      165.97      161.61      6.81 o 
  -4  -8   4        5.74        2.28      3.17 o 
  -3  -8   4       22.99       26.19     10.50 o 
  -2  -8   4      100.06       88.01      4.83 o 
  -1  -8   4      305.35      319.29     15.75 o 
   0  -8   4       80.78      100.06      5.98 o 
   1  -8   4       85.58       83.64      4.52 o 
   2  -8   4       49.09       45.16      3.00 o 
   3  -8   4       19.04       19.51      5.64 o 
   4  -8   4        0.80       -1.79      3.60 o 
   5  -8   4        0.30        2.46      3.01 o 
   6  -8   4        2.11        7.29      5.93 o 
 -12  -7   4        1.84        1.72      1.42 o 
 -11  -7   4       32.02       24.31      8.60 o 
 -10  -7   4      174.31      189.14     11.51 o 
  -9  -7   4       32.71       24.76      6.16 o 
  -8  -7   4       29.09       28.82      4.34 o 
  -7  -7   4      169.80      167.67      6.09 o 
  -6  -7   4      165.13      176.96      5.28 o 
  -5  -7   4        3.03        5.38      2.37 o 
  -4  -7   4        1.67        4.54      4.02 o 
  -3  -7   4      299.91      258.70      7.26 o 
  -2  -7   4      276.96      329.16      9.33 o 
  -1  -7   4        0.94       -1.87      3.30 o 
   0  -7   4      120.82      130.18      6.26 o 
   1  -7   4      383.56      466.61     30.49 o 
   2  -7   4        0.17       -1.09      1.73 o 
   3  -7   4        1.02        3.02      1.39 o 
   4  -7   4      157.89      152.60      8.04 o 
   5  -7   4       21.22       19.99     10.09 o 
   6  -7   4        2.52       -0.23      4.95 o 
   7  -7   4        2.85        2.03      3.09 o 
 -13  -6   4        1.85        4.65      4.20 o 
 -12  -6   4        9.55        6.35      5.25 o 
 -11  -6   4       35.88       21.94      7.97 o 
 -10  -6   4       23.03       16.24      6.94 o 
  -9  -6   4       31.27       21.04      5.84 o 
  -8  -6   4      305.38      301.94     11.57 o 
  -7  -6   4      269.22      283.53      6.78 o 
  -6  -6   4       42.32       47.33      2.84 o 
  -5  -6   4        6.65        7.16      1.71 o 
  -4  -6   4      913.76     1050.05     54.18 o 
  -3  -6   4      454.96      482.99     25.62 o 
  -2  -6   4       69.48       62.72      3.85 o 
  -1  -6   4       68.89       78.29      4.57 o 
   0  -6   4      124.93      120.20      5.28 o 
   1  -6   4       11.97       14.12      5.81 o 
   2  -6   4       21.54       22.43      4.16 o 
   3  -6   4       11.21        9.76      4.96 o 
   4  -6   4      137.38      128.12      6.46 o 
   5  -6   4        8.12        8.09      4.01 o 
   6  -6   4       43.67       37.11     11.09 o 
   7  -6   4        1.15        0.99      3.70 o 
   8  -6   4        1.22        4.11      3.98 o 
 -13  -5   4       11.63        9.14      8.39 o 
 -12  -5   4        3.91        2.66      3.18 o 
 -11  -5   4       32.27       30.32      4.78 o 
 -10  -5   4       39.36       24.63      6.67 o 
  -9  -5   4       13.01       12.32      4.27 o 
  -8  -5   4        3.00        1.75      2.14 o 
  -7  -5   4       67.84       51.71      3.17 o 
  -6  -5   4      105.61      114.68      7.03 o 
  -5  -5   4      415.58      381.99     34.16 o 
  -4  -5   4       16.89       10.26      2.49 o 
  -3  -5   4       60.15       59.53      5.42 o 
  -2  -5   4      434.55      476.66     16.38 o 
  -1  -5   4      647.48      789.25     26.23 o 
   0  -5   4       43.13       51.76      3.09 o 
   1  -5   4      142.91      125.73      4.28 o 
   2  -5   4       43.94       45.26      3.50 o 
   3  -5   4      360.04      378.19      7.54 o 
   4  -5   4       94.82       88.18      2.93 o 
   5  -5   4      219.36      230.32      9.48 o 
   6  -5   4       85.99       83.97     16.20 o 
   7  -5   4        0.07        0.61      7.41 o 
   8  -5   4       57.00       35.79     11.29 o 
   9  -5   4       35.03       24.17      9.63 o 
 -13  -4   4        5.87        7.68      4.35 o 
 -12  -4   4        6.75        8.57      8.26 o 
 -11  -4   4        6.37        7.42      2.71 o 
 -10  -4   4       86.80       82.86     11.09 o 
  -9  -4   4        3.54        3.98      2.84 o 
  -8  -4   4      407.29      459.95     38.62 o 
  -7  -4   4       41.15       39.73      2.58 o 
  -6  -4   4      170.23      168.59      6.24 o 
  -5  -4   4      140.49      123.92      3.08 o 
  -4  -4   4      761.74      754.84     28.41 o 
  -3  -4   4        0.00        2.28      1.96 o 
  -2  -4   4      400.94      483.23     22.92 o 
  -1  -4   4      187.97      209.52     11.46 o 
   0  -4   4      366.22      429.99     11.29 o 
   1  -4   4      328.46      319.22     14.79 o 
   2  -4   4      344.86      357.15      7.21 o 
   3  -4   4        0.84        2.04      0.80 o 
   4  -4   4        9.25        8.41      2.78 o 
   5  -4   4        7.66        5.68      1.90 o 
   6  -4   4       11.81       17.09      4.19 o 
   7  -4   4       92.17       88.39     20.00 o 
   8  -4   4        3.72        3.45      4.34 o 
   9  -4   4       45.03       31.00      8.08 o 
  10  -4   4        7.63        0.30      9.91 o 
 -13  -3   4        9.06       -0.11      8.55 o 
 -12  -3   4      103.82       91.74     39.43 o 
 -11  -3   4       57.83       66.54      4.59 o 
 -10  -3   4       71.19       63.88      8.52 o 
  -9  -3   4        0.29        3.87      3.54 o 
  -8  -3   4      441.69      488.86     25.23 o 
  -7  -3   4      101.24       80.35     14.05 o 
  -6  -3   4      121.09      112.20     14.14 o 
  -5  -3   4      271.73      297.91      5.86 o 
  -4  -3   4      112.49       80.99      2.99 o 
  -3  -3   4       17.31        7.72      1.80 o 
  -2  -3   4       79.85       70.05      2.45 o 
  -1  -3   4      770.50      788.86     17.88 o 
   0  -3   4      308.36      381.86     16.48 o 
   1  -3   4       94.83      100.19      3.41 o 
   2  -3   4     2261.69     2232.61     39.12 o 
   3  -3   4      455.08      493.64      9.30 o 
   4  -3   4       85.92       84.32      5.56 o 
   5  -3   4        1.50        0.78      2.76 o 
   6  -3   4        2.78        0.25      2.88 o 
   7  -3   4        2.72        1.28      4.85 o 
   8  -3   4        0.47       -2.37     10.73 o 
   9  -3   4        0.01        5.55      7.57 o 
  10  -3   4       10.36       13.97      5.41 o 
 -12  -2   4       33.72       15.53      7.29 o 
 -11  -2   4       10.74        8.14      3.53 o 
 -10  -2   4      131.37      138.17      4.99 o 
  -9  -2   4        7.82        5.09      3.19 o 
  -8  -2   4      403.38      434.61     34.93 o 
  -7  -2   4      216.38      198.30      7.79 o 
  -6  -2   4      122.69      122.74      4.73 o 
  -5  -2   4        3.73        2.74      1.56 o 
  -4  -2   4      330.39      279.33     12.59 o 
  -3  -2   4       95.64      110.20      3.25 o 
  -2  -2   4       53.27       58.90      2.47 o 
  -1  -2   4      465.80      406.28     11.56 o 
   0  -2   4     1253.11     1218.53     26.37 o 
   1  -2   4      852.69      858.88     14.20 o 
   2  -2   4      715.00      755.17     10.86 o 
   3  -2   4       72.21       79.24      3.01 o 
   4  -2   4     1001.75     1049.64     19.10 o 
   5  -2   4      625.92      645.29     19.71 o 
   6  -2   4        0.85        4.22      3.57 o 
   7  -2   4      161.03      158.28      8.58 o 
   8  -2   4       35.64       40.61     11.46 o 
   9  -2   4       10.96        9.97      6.11 o 
  10  -2   4        0.08       -7.19      7.19 o 
  11  -2   4        2.15       15.35      7.20 o 
 -12  -1   4        1.53       -0.02     14.24 o 
 -11  -1   4       29.95       32.88      3.30 o 
 -10  -1   4       16.30       12.73      4.52 o 
  -9  -1   4       62.10       56.23     14.02 o 
  -8  -1   4      142.46      164.32      6.78 o 
  -7  -1   4        0.01        0.23      3.18 o 
  -6  -1   4      103.03       97.28      3.78 o 
  -5  -1   4        8.33        2.52      1.56 o 
  -4  -1   4       25.37       26.71      1.78 o 
  -3  -1   4      102.17      101.32      3.24 o 
  -2  -1   4      443.89      474.90      8.99 o 
  -1  -1   4      249.72      212.54      6.33 o 
   0  -1   4       21.27       21.48      1.56 o 
   1  -1   4      294.16      313.64      6.90 o 
   2  -1   4      449.45      461.65      8.68 o 
   3  -1   4      627.13      637.52      6.83 o 
   4  -1   4     2957.57     3050.40     47.77 o 
   5  -1   4      166.51      179.52      5.01 o 
   6  -1   4      662.68      691.22     14.58 o 
   7  -1   4      595.69      640.66     25.21 o 
   8  -1   4       27.94       31.04     12.00 o 
   9  -1   4       81.44       97.69     20.07 o 
  10  -1   4        0.43        0.21      6.51 o 
  11  -1   4        1.97       -0.67      7.21 o 
 -12   0   4       26.45       19.77     10.66 o 
 -11   0   4      140.09       90.39     42.24 o 
 -10   0   4      128.86      132.63     15.29 o 
  -9   0   4       50.47       58.93     14.10 o 
  -8   0   4       94.53       96.91      5.61 o 
  -7   0   4      273.98      299.49      7.59 o 
  -6   0   4       16.51       12.35      5.48 o 
  -5   0   4      565.31      678.36     10.88 o 
  -4   0   4     1188.22     1178.41     17.35 o 
  -3   0   4       14.81       13.99      1.94 o 
  -2   0   4     1227.21     1275.65     37.79 o 
  -1   0   4       24.01       18.24      4.26 o 
   0   0   4       39.23       61.27      1.59 o 
   1   0   4      909.13      874.25     12.66 o 
   2   0   4      821.94      766.62     11.06 o 
   3   0   4      267.66      258.01      5.41 o 
   4   0   4      467.20      431.40      8.23 o 
   5   0   4       68.80       71.40      2.40 o 
   6   0   4       46.36       38.29      3.60 o 
   7   0   4      159.00      163.98     11.66 o 
   8   0   4        0.31        4.89      6.85 o 
   9   0   4       26.68       25.26      9.73 o 
  10   0   4      222.41      236.02     16.48 o 
  11   0   4       27.31       30.25     17.73 o 
  12   0   4        1.51       -0.23      6.04 o 
 -12   1   4        4.23        8.89     11.98 o 
 -11   1   4       11.09       15.05     13.29 o 
 -10   1   4      188.64      218.82     13.11 o 
  -9   1   4       95.63      100.52     13.48 o 
  -8   1   4       94.36       82.35      7.83 o 
  -7   1   4       86.09       89.85     24.43 o 
  -6   1   4      162.92      188.32      7.51 o 
  -5   1   4      156.80      162.60      5.29 o 
  -4   1   4      173.51      205.09      9.81 o 
  -3   1   4       27.78       27.04      2.40 o 
  -2   1   4      430.96      500.08     26.29 o 
  -1   1   4      164.05      161.19      7.39 o 
   0   1   4      748.53      791.10      7.45 o 
   1   1   4       46.72       53.72      1.15 o 
   2   1   4     1360.08     1247.61     16.29 o 
   3   1   4     1302.61     1323.76     17.68 o 
   4   1   4     1449.02     1377.80     16.21 o 
   5   1   4      115.94      108.89      2.97 o 
   6   1   4       31.14       45.67     14.51 o 
   7   1   4      460.63      464.14     20.18 o 
   8   1   4        1.72        1.88      7.03 o 
   9   1   4       47.74       38.51     13.31 o 
  10   1   4      213.48      211.44     29.18 o 
  11   1   4       11.19        3.60      6.58 o 
  12   1   4       15.47        8.70      6.25 o 
 -11   2   4       40.27       34.15     15.42 o 
 -10   2   4      133.12      155.36     21.01 o 
  -9   2   4      231.15      198.06     12.51 o 
  -8   2   4       95.46       98.03     15.14 o 
  -7   2   4      667.79      707.88     39.93 o 
  -6   2   4      479.56      493.43     18.95 o 
  -5   2   4       28.40       20.93      6.21 o 
  -4   2   4       66.57       79.48      3.99 o 
  -3   2   4      319.69      293.48      8.75 o 
  -2   2   4      454.80      480.26      7.66 o 
  -1   2   4        0.19        1.81      1.56 o 
   0   2   4      276.01      251.35      9.21 o 
   1   2   4      157.55      159.34      1.59 o 
   2   2   4      125.24      105.57      0.82 o 
   3   2   4      719.07      750.55      9.46 o 
   4   2   4      642.51      613.45      8.93 o 
   5   2   4      246.87      257.16      7.49 o 
   6   2   4       74.03       80.38      3.91 o 
   7   2   4        2.46        3.87      8.12 o 
   8   2   4        7.86        5.83      7.86 o 
   9   2   4       18.68       18.73      7.49 o 
  10   2   4       93.19       84.92     19.92 o 
  11   2   4       25.97       26.77     11.96 o 
  12   2   4        1.80        5.94      4.55 o 
  13   2   4        4.52        3.29      5.72 o 
 -11   3   4        1.49       26.88     15.35 o 
 -10   3   4      207.56      237.67     28.55 o 
  -9   3   4        0.25        2.72      3.74 o 
  -8   3   4       33.95       37.19     10.75 o 
  -7   3   4        9.40        6.60      3.38 o 
  -6   3   4       35.02       32.06      4.66 o 
  -5   3   4      767.69      820.61     37.67 o 
  -4   3   4     1060.99     1164.48     32.44 o 
  -3   3   4      340.33      417.10     17.79 o 
  -2   3   4       68.33       73.34      4.93 o 
  -1   3   4       25.46       24.23      1.09 o 
   0   3   4      128.42      121.28      2.01 o 
   1   3   4      187.92      196.37      1.84 o 
   2   3   4      349.49      337.59      5.02 o 
   3   3   4     2672.21     2517.50     38.01 o 
   4   3   4      189.87      229.34      5.32 o 
   5   3   4     2294.39     2362.87     32.09 o 
   6   3   4        4.01        6.00      2.73 o 
   7   3   4       36.00       34.74      7.77 o 
   8   3   4      498.37      507.59     11.86 o 
   9   3   4        4.82        8.99      5.88 o 
  10   3   4        3.76        4.05      3.36 o 
  11   3   4        7.85        7.66      4.86 o 
  12   3   4        0.47        1.51      3.21 o 
  13   3   4        0.00        1.45      4.14 o 
 -10   4   4      123.17       75.40     42.47 o 
  -9   4   4      158.82      175.26     22.12 o 
  -8   4   4       37.54       33.31     11.42 o 
  -7   4   4      263.97      283.44     33.52 o 
  -6   4   4       86.57       92.06      3.53 o 
  -5   4   4      114.16      119.51      7.82 o 
  -4   4   4      191.45      206.41     22.33 o 
  -3   4   4      103.25      103.35      3.92 o 
  -2   4   4     3231.39     3334.90     44.08 o 
  -1   4   4     2742.18     2667.21     27.49 o 
   0   4   4     1291.69     1394.81     17.22 o 
   1   4   4     1392.49     1504.02     18.50 o 
   2   4   4      498.12      505.54      6.47 o 
   3   4   4        2.81        2.70      0.43 o 
   4   4   4       35.56       43.93      2.35 o 
   5   4   4      184.12      156.94      7.55 o 
   6   4   4       44.73       43.56      6.78 o 
   7   4   4      357.17      344.76     11.40 o 
   8   4   4      343.18      356.52     12.96 o 
   9   4   4       16.41       12.89     11.13 o 
  10   4   4      111.22      128.82     15.60 o 
  11   4   4      123.34      133.08     22.75 o 
  12   4   4      112.50      118.99      7.56 o 
  13   4   4        7.67        7.92      4.48 o 
 -10   5   4        3.79        6.28     19.01 o 
  -9   5   4       22.53       11.87     28.77 o 
  -8   5   4        4.42        4.96      4.77 o 
  -7   5   4      392.42      372.90     21.76 o 
  -6   5   4      539.18      586.44     23.72 o 
  -5   5   4      230.64      257.19     17.46 o 
  -4   5   4      928.29      998.53     48.59 o 
  -3   5   4      243.66      264.22      8.12 o 
  -2   5   4        1.09        1.05      0.37 o 
  -1   5   4     1629.54     1782.57     20.21 o 
   0   5   4      160.82      173.84      4.33 o 
   1   5   4     2888.91     3020.75     29.91 o 
   2   5   4      430.39      465.53     12.95 o 
   3   5   4     1389.87     1508.28     50.16 o 
   4   5   4       44.54       53.82      3.37 o 
   5   5   4      735.75      739.43     10.83 o 
   6   5   4       38.97       36.99      3.23 o 
   7   5   4      154.34      175.18      9.96 o 
   8   5   4       25.88       30.65      6.61 o 
   9   5   4       65.51       75.86     13.34 o 
  10   5   4       33.89       31.91      8.98 o 
  11   5   4       31.05       32.85     11.23 o 
  12   5   4        3.87        6.20      3.07 o 
  13   5   4        0.23        2.23      2.86 o 
  -9   6   4        0.06        8.66     17.40 o 
  -8   6   4       10.40        4.83      6.13 o 
  -7   6   4       15.04       22.67     10.14 o 
  -6   6   4      209.53      181.89     16.84 o 
  -5   6   4       15.87       17.34      4.98 o 
  -4   6   4      786.53      753.63     41.04 o 
  -3   6   4        3.09       22.05     27.49 o 
  -2   6   4        0.37        0.71      0.97 o 
  -1   6   4       46.95       50.80      2.53 o 
   0   6   4      271.31      279.68      9.14 o 
   1   6   4       70.42       81.98      2.00 o 
   2   6   4      434.36      480.89     11.66 o 
   3   6   4      223.26      264.58      8.57 o 
   4   6   4      607.12      601.36     14.66 o 
   5   6   4      365.62      346.52      9.56 o 
   6   6   4       10.00       12.69      2.28 o 
   7   6   4       65.61       62.21      2.60 o 
   8   6   4        4.46        5.89      3.27 o 
   9   6   4      736.39      732.78     34.37 o 
  10   6   4       15.29       12.73      2.64 o 
  11   6   4        0.86       19.81     13.09 o 
  12   6   4        5.85        4.52      2.68 o 
  13   6   4       21.25       19.27      6.48 o 
  -8   7   4       60.01       29.34     19.41 o 
  -7   7   4        1.76       -0.85     14.37 o 
  -6   7   4      955.92     1012.92     21.58 o 
  -5   7   4       71.16       70.03     16.95 o 
  -4   7   4     1406.54     1494.12     50.36 o 
  -3   7   4       45.83       46.06     15.42 o 
  -2   7   4      296.47      303.74      8.80 o 
  -1   7   4      258.44      289.96     26.08 o 
   0   7   4        0.16        1.25      0.73 o 
   1   7   4       16.19       22.01      4.14 o 
   2   7   4        0.16        1.06      0.52 o 
   3   7   4      458.15      489.01      9.86 o 
   4   7   4      319.86      325.44      4.46 o 
   5   7   4      937.88      914.59     25.67 o 
   6   7   4        0.62        1.38      1.42 o 
   7   7   4       26.67       31.40      4.84 o 
   8   7   4      701.48      709.47     32.39 o 
   9   7   4        3.08        4.89      2.32 o 
  10   7   4        1.13        0.68      2.15 o 
  11   7   4      129.84      130.91      6.72 o 
  12   7   4        3.78        6.02      4.01 o 
  13   7   4      225.44      270.16     18.27 o 
  -7   8   4       15.79       10.25      9.33 o 
  -6   8   4       33.86       23.48     11.69 o 
  -5   8   4       79.08       63.22     19.38 o 
  -4   8   4       46.28       46.09     14.75 o 
  -3   8   4     1208.47     1240.48     49.39 o 
  -2   8   4       29.15       25.56      8.66 o 
  -1   8   4      633.07      616.07     20.51 o 
   0   8   4       70.67       65.26      5.52 o 
   1   8   4      339.27      339.69     17.60 o 
   2   8   4      292.42      271.62      4.55 o 
   3   8   4      271.45      294.56      5.10 o 
   4   8   4        0.04        0.79      1.03 o 
   5   8   4       35.91       38.70      3.15 o 
   6   8   4      750.48      757.23     15.96 o 
   7   8   4      507.32      460.90     12.95 o 
   8   8   4      407.78      399.93     19.54 o 
   9   8   4       52.92       48.30      6.05 o 
  10   8   4        1.52        4.31      2.84 o 
  11   8   4       61.61       49.85     10.07 o 
  12   8   4        4.45        3.95      2.64 o 
  13   8   4       26.23       18.55      5.37 o 
  -6   9   4        0.26       -2.17      8.28 o 
  -5   9   4       24.84       14.46      8.68 o 
  -4   9   4       29.63       21.49      8.21 o 
  -3   9   4        7.49        6.07      8.65 o 
  -2   9   4       24.52       18.90      7.03 o 
  -1   9   4      182.97      167.44      8.76 o 
   0   9   4      766.93      854.97     54.37 o 
   1   9   4       25.51       21.14      8.76 o 
   2   9   4      424.69      427.27      7.67 o 
   3   9   4        2.16        1.44      1.35 o 
   4   9   4       76.03       85.72      4.00 o 
   5   9   4      155.72      145.53      3.46 o 
   6   9   4       63.05       55.07      3.36 o 
   7   9   4      577.82      588.96     27.13 o 
   8   9   4      576.07      587.08     18.82 o 
   9   9   4       33.55       30.50      7.71 o 
  10   9   4       16.39       18.58      5.21 o 
  11   9   4       41.63       38.56     10.12 o 
  12   9   4       95.27      101.15      6.41 o 
  13   9   4        8.49       11.79      5.72 o 
  -5  10   4       69.14       32.62     20.08 o 
  -4  10   4        0.33       -0.48      6.94 o 
  -3  10   4      297.47      288.53     12.09 o 
  -2  10   4       81.71       82.25      5.52 o 
  -1  10   4       16.54       12.29      7.31 o 
   0  10   4      373.73      362.09     14.85 o 
   1  10   4      557.65      555.71     24.40 o 
   2  10   4     1175.74     1298.59     53.13 o 
   3  10   4      356.65      375.40     17.37 o 
   4  10   4      277.97      262.78      7.37 o 
   5  10   4       78.07       71.98      2.99 o 
   6  10   4      567.06      603.54     18.95 o 
   7  10   4      116.68      114.17      6.54 o 
   8  10   4        0.19        2.03      1.14 o 
   9  10   4        0.07        1.25      1.51 o 
  10  10   4        9.68        4.85      2.05 o 
  11  10   4      102.28       92.02      6.17 o 
  12  10   4       31.26       19.22     12.57 o 
  13  10   4       12.62        4.31      5.94 o 
  -4  11   4       13.09       17.46     11.51 o 
  -3  11   4       39.35       32.63     10.80 o 
  -2  11   4        5.39        4.61      2.92 o 
  -1  11   4        0.54       -1.50      3.61 o 
   0  11   4      154.00      148.11      8.27 o 
   1  11   4      169.45      153.94      5.13 o 
   2  11   4       73.52       68.77      3.50 o 
   3  11   4      377.35      377.42     15.29 o 
   4  11   4      267.96      265.81      9.96 o 
   5  11   4      146.44      140.48      6.80 o 
   6  11   4      153.89      132.35      4.38 o 
   7  11   4      133.91      132.26      3.83 o 
   8  11   4       13.87        9.27      1.82 o 
   9  11   4        0.08        2.23      1.73 o 
  10  11   4       15.81       14.18      5.09 o 
  11  11   4        2.25        2.76      8.02 o 
  12  11   4      201.90      212.55     12.09 o 
  13  11   4       30.71       28.80     15.51 o 
  -3  12   4      112.82      141.00     15.01 o 
  -2  12   4       57.34       63.70      5.20 o 
  -1  12   4       48.42       67.98      4.91 o 
   0  12   4        2.44        4.33      3.50 o 
   1  12   4       50.86       51.76      6.44 o 
   2  12   4        0.27       -0.26      2.07 o 
   3  12   4        2.17        1.09      1.61 o 
   4  12   4        3.85        3.96      2.56 o 
   5  12   4      320.28      337.58     20.03 o 
   6  12   4      177.88      176.77      8.33 o 
   7  12   4       42.92       40.96      4.14 o 
   8  12   4        2.85        1.06      1.12 o 
   9  12   4       24.09       24.94      9.00 o 
  10  12   4       65.52       54.00     19.22 o 
  11  12   4       98.65      107.54     20.38 o 
  12  12   4       67.68       81.08     10.64 o 
  -1  13   4      110.68      119.61      8.63 o 
   0  13   4      311.33      364.18     22.16 o 
   1  13   4       14.64       15.64      8.26 o 
   2  13   4        6.16        5.50      3.28 o 
   3  13   4      130.23      114.48      7.48 o 
   4  13   4       49.54       48.22      7.63 o 
   5  13   4      339.00      337.86     19.27 o 
   6  13   4      312.12      349.11     15.22 o 
   7  13   4      160.84      168.44      9.46 o 
   8  13   4      273.35      306.10      6.04 o 
   9  13   4       67.11       67.55     24.08 o 
  10  13   4      157.33      188.69     24.18 o 
  11  13   4       86.56      104.41     12.48 o 
   1  14   4       11.65       10.96      5.04 o 
   2  14   4       60.70       65.49      5.63 o 
   3  14   4      170.30      214.03     13.99 o 
   4  14   4       21.22       19.07      9.09 o 
   5  14   4       18.30       15.33      6.31 o 
   6  14   4        7.73        7.87      2.99 o 
   7  14   4        9.27        5.37      2.03 o 
   8  14   4      222.19      252.78     17.59 o 
   9  14   4        1.59       -1.31      4.70 o 
  10  14   4      435.65      505.95     49.06 o 
   3  15   4       60.94       54.70      7.57 o 
   4  15   4       23.39       13.51     10.05 o 
   5  15   4      100.33      112.29     10.92 o 
   6  15   4       77.76       90.60     10.87 o 
   7  15   4       16.77        7.68     11.20 o 
   8  15   4        0.50       -2.15      4.22 o 
  -8 -12   5       15.33       12.05      6.59 o 
  -7 -12   5       13.72        8.74      5.55 o 
  -6 -12   5       67.45      104.81      7.29 o 
  -5 -12   5       14.76       11.77      7.44 o 
  -4 -12   5       10.21       10.51      8.35 o 
  -3 -12   5       43.15       66.24      6.16 o 
  -2 -12   5       74.86       77.77     11.20 o 
  -1 -12   5       21.06       27.34     13.70 o 
  -9 -11   5        0.91        4.81      4.20 o 
  -8 -11   5       32.35       19.77     11.59 o 
  -7 -11   5       28.40       28.30     15.42 o 
  -6 -11   5        1.33        2.09      2.83 o 
  -5 -11   5        1.60       -0.26      3.91 o 
  -4 -11   5        9.79        7.11      3.28 o 
  -3 -11   5        4.12        4.96      2.05 o 
  -2 -11   5        2.96        5.94      3.91 o 
  -1 -11   5        0.03       -0.02      4.05 o 
   0 -11   5       11.21        7.79      7.85 o 
   1 -11   5        1.70        2.20      2.10 o 
 -11 -10   5        3.36        2.00      3.13 o 
 -10 -10   5        1.86        1.60      2.20 o 
  -9 -10   5       27.44       17.73      6.06 o 
  -8 -10   5       99.23       91.00      8.65 o 
  -7 -10   5       45.77       40.26     12.09 o 
  -6 -10   5       38.32       30.71     15.31 o 
  -5 -10   5        4.18        7.11      5.39 o 
  -4 -10   5       90.96       74.27      4.91 o 
  -3 -10   5       12.77       17.12      5.66 o 
  -2 -10   5      137.63      158.54      9.00 o 
  -1 -10   5       79.02       87.26      5.65 o 
   0 -10   5       49.01       34.88     15.51 o 
   1 -10   5      311.08      325.92     20.05 o 
   2 -10   5        1.48        1.36      3.51 o 
   3 -10   5        2.06        0.78      5.74 o 
 -11  -9   5        0.31        1.70      1.47 o 
 -10  -9   5       31.09       33.15      5.01 o 
  -9  -9   5        6.28        8.35      3.38 o 
  -8  -9   5       11.32       10.90      6.34 o 
  -7  -9   5       93.67       72.68      5.15 o 
  -6  -9   5      137.80      123.05     21.23 o 
  -5  -9   5      355.92      441.71     25.66 o 
  -4  -9   5        2.91        1.43      5.42 o 
  -3  -9   5      142.37      149.30      6.20 o 
  -2  -9   5      146.76      152.32      7.33 o 
  -1  -9   5       35.10       39.04     13.38 o 
   0  -9   5       52.20       54.42      4.24 o 
   1  -9   5       11.61        7.97      2.51 o 
   2  -9   5       10.04       14.54      6.81 o 
   3  -9   5       20.53       10.50      9.54 o 
   4  -9   5       76.90       77.13     13.03 o 
 -12  -8   5        0.60       -4.42      4.42 o 
 -11  -8   5       53.81       55.19      8.52 o 
 -10  -8   5       18.88       23.88      6.99 o 
  -9  -8   5        0.07       -0.74      3.88 o 
  -8  -8   5        3.22        1.40      1.89 o 
  -7  -8   5       54.81       41.56      9.71 o 
  -6  -8   5       45.97       79.55      5.89 o 
  -5  -8   5      189.60      157.39      8.81 o 
  -4  -8   5       13.18        3.00      5.22 o 
  -3  -8   5      318.25      335.47     15.44 o 
  -2  -8   5       15.48       24.62      7.55 o 
  -1  -8   5      684.31      733.70     28.79 o 
   0  -8   5       13.30       14.88      4.52 o 
   1  -8   5       34.48       23.49      9.89 o 
   2  -8   5      115.51      118.46      3.79 o 
   3  -8   5        9.28        9.17      4.29 o 
   4  -8   5        1.17        0.92      1.80 o 
   5  -8   5       32.19       23.46      9.61 o 
   6  -8   5        2.85       -0.04      5.67 o 
 -12  -7   5       87.59      113.57     13.11 o 
 -11  -7   5        0.64        2.69      2.27 o 
 -10  -7   5        3.59        6.57      2.43 o 
  -9  -7   5        0.08        2.36      2.64 o 
  -8  -7   5       70.49       72.60      6.19 o 
  -7  -7   5       13.05        8.47      3.21 o 
  -6  -7   5        2.27        0.18      1.95 o 
  -5  -7   5      185.98      194.89      7.83 o 
  -4  -7   5       39.33       32.84     11.63 o 
  -3  -7   5       42.35       37.01     14.87 o 
  -2  -7   5      432.01      462.76     30.17 o 
  -1  -7   5       10.29       10.96      7.46 o 
   0  -7   5        8.57        6.00      2.33 o 
   1  -7   5       67.37       67.99      4.05 o 
   2  -7   5       72.80       75.05      4.01 o 
   3  -7   5        9.48        8.61      4.43 o 
   4  -7   5        0.43        2.46      3.97 o 
   5  -7   5       11.62       10.29      4.42 o 
   6  -7   5       54.77       41.76     11.81 o 
   7  -7   5       33.52       22.44      8.51 o 
 -12  -6   5        6.44        6.42      6.02 o 
 -11  -6   5       17.41        8.14      4.80 o 
 -10  -6   5      114.62      122.21      6.65 o 
  -9  -6   5      187.52      171.37      5.55 o 
  -8  -6   5      133.63      166.64      8.30 o 
  -7  -6   5      117.82      101.35      3.62 o 
  -6  -6   5       12.84       17.14      5.26 o 
  -5  -6   5      290.50      303.15     11.38 o 
  -4  -6   5        5.71        5.85      5.07 o 
  -3  -6   5        5.16       -2.44      3.42 o 
  -2  -6   5     1159.19     1089.63     36.97 o 
  -1  -6   5      353.57      368.48     14.44 o 
   0  -6   5        4.94        1.78      2.98 o 
   1  -6   5      137.19      139.65      6.29 o 
   2  -6   5       63.98       54.54      4.88 o 
   3  -6   5        3.16        1.56      2.15 o 
   4  -6   5       12.94       13.76      3.18 o 
   5  -6   5        1.18        5.13      7.22 o 
   6  -6   5        0.70        2.38      2.02 o 
   7  -6   5       20.06       13.61      7.53 o 
   8  -6   5        1.82        2.32      3.29 o 
 -12  -5   5       17.01       14.20     11.53 o 
 -11  -5   5        0.39        2.58      1.90 o 
 -10  -5   5        2.97        5.68      3.02 o 
  -9  -5   5      360.63      359.99     44.74 o 
  -8  -5   5       14.20       10.13      2.71 o 
  -7  -5   5      165.08      149.00      7.49 o 
  -6  -5   5       68.67       77.25      6.70 o 
  -5  -5   5      120.35      133.56      4.00 o 
  -4  -5   5      402.48      386.73     20.94 o 
  -3  -5   5      121.63      138.91      5.50 o 
  -2  -5   5      184.59      175.66      5.44 o 
  -1  -5   5      370.09      363.92     20.18 o 
   0  -5   5      484.87      524.50     27.86 o 
   1  -5   5     1801.35     1874.03    394.58 o 
   2  -5   5      330.55      338.92     16.94 o 
   3  -5   5      242.78      256.17      5.55 o 
   4  -5   5       26.56       30.21      2.25 o 
   5  -5   5       74.02       76.36      5.65 o 
   6  -5   5       55.08       47.32     11.38 o 
   7  -5   5        0.32        1.49      3.39 o 
   8  -5   5       11.06        3.61      3.20 o 
   9  -5   5       57.57       33.80     30.30 o 
 -12  -4   5        6.03        7.83      6.15 o 
 -11  -4   5        1.28        1.95      1.96 o 
 -10  -4   5       77.10       65.23      5.22 o 
  -9  -4   5       20.99       13.13      4.83 o 
  -8  -4   5       44.18       51.97      3.19 o 
  -7  -4   5       60.44       72.06      4.99 o 
  -6  -4   5       46.29       43.60      3.51 o 
  -5  -4   5        4.33       15.69      3.49 o 
  -4  -4   5      313.76      278.10     14.98 o 
  -3  -4   5        6.12        6.41      3.00 o 
  -2  -4   5       11.90       10.16      8.90 o 
  -1  -4   5        0.00       -1.76      3.42 o 
   0  -4   5       48.87       47.96      3.17 o 
   1  -4   5      104.72       99.00      3.44 o 
   2  -4   5      439.83      436.29     14.16 o 
   3  -4   5       60.91       64.61      2.70 o 
   4  -4   5      756.66      775.55     29.61 o 
   5  -4   5       22.59       19.04      2.72 o 
   6  -4   5        7.13        5.27      4.56 o 
   7  -4   5        0.03        3.57      2.67 o 
   8  -4   5        3.83        2.64      3.76 o 
   9  -4   5        2.08       -5.17     11.12 o 
 -12  -3   5        7.00        3.59     11.50 o 
 -11  -3   5        4.08        6.37      9.79 o 
 -10  -3   5        5.94        2.67      3.17 o 
  -9  -3   5        3.29        3.41      4.04 o 
  -8  -3   5      171.06      192.39      9.27 o 
  -7  -3   5      181.83      176.73      4.57 o 
  -6  -3   5       72.90       81.05      4.55 o 
  -5  -3   5      201.32      189.64      4.33 o 
  -4  -3   5      863.15      832.30     15.75 o 
  -3  -3   5      753.78      656.30     12.23 o 
  -2  -3   5        0.47        2.13      1.38 o 
  -1  -3   5     1409.49     1318.30     30.71 o 
   0  -3   5      386.30      392.45     10.57 o 
   1  -3   5       64.81       71.66      2.64 o 
   2  -3   5      394.15      410.12     12.93 o 
   3  -3   5      242.56      263.87      3.41 o 
   4  -3   5      317.11      338.70      8.40 o 
   5  -3   5      266.58      282.18      7.40 o 
   6  -3   5        0.02        1.08      1.59 o 
   7  -3   5      106.58      120.77     18.79 o 
   8  -3   5        0.94        3.38      2.50 o 
   9  -3   5       85.38       77.04     25.52 o 
  10  -3   5        7.09        7.59      5.70 o 
 -12  -2   5       18.20        6.55     13.74 o 
 -11  -2   5        8.91        8.03      7.72 o 
 -10  -2   5       26.41       15.95      5.43 o 
  -9  -2   5       12.86       14.52      3.81 o 
  -8  -2   5       24.57       24.58      6.79 o 
  -7  -2   5      170.85      141.08     25.30 o 
  -6  -2   5       12.83       18.89      3.56 o 
  -5  -2   5        2.71        1.19      1.41 o 
  -4  -2   5      270.11      247.79      7.04 o 
  -3  -2   5      647.72      665.23     12.44 o 
  -2  -2   5      701.47      714.13     12.22 o 
  -1  -2   5       70.82       74.12      5.72 o 
   0  -2   5        0.61        2.98      1.54 o 
   1  -2   5        2.31        0.79      1.60 o 
   2  -2   5      127.87      136.86      4.38 o 
   3  -2   5      538.84      546.03     19.56 o 
   4  -2   5      150.58      133.54      8.04 o 
   5  -2   5       71.98       62.09      3.17 o 
   6  -2   5      134.48      144.25      3.94 o 
   7  -2   5      140.07      149.36      9.02 o 
   8  -2   5        0.94      -11.40     11.40 o 
   9  -2   5        5.45       11.30      9.85 o 
  10  -2   5       52.78       26.07     14.97 o 
  11  -2   5       14.47       12.64      9.13 o 
 -12  -1   5        5.56       14.38     18.83 o 
 -11  -1   5       10.30        9.37     17.23 o 
 -10  -1   5       69.24       67.02     12.29 o 
  -9  -1   5      237.55      274.25     17.67 o 
  -8  -1   5      111.34      130.45     19.83 o 
  -7  -1   5      149.02      164.10      3.35 o 
  -6  -1   5       35.23       36.00      3.06 o 
  -5  -1   5       62.13       55.13      4.74 o 
  -4  -1   5      959.79      901.01     30.18 o 
  -3  -1   5       22.33       24.71      1.50 o 
  -2  -1   5     1315.11     1378.85     48.60 o 
  -1  -1   5     2733.71     2638.33    108.49 o 
   0  -1   5       19.81       37.54      2.93 o 
   1  -1   5     2372.48     2333.55     38.50 o 
   2  -1   5      887.86      840.25     12.64 o 
   3  -1   5       44.59       43.89      1.00 o 
   4  -1   5      562.13      529.91      9.19 o 
   5  -1   5      288.46      319.23      8.72 o 
   6  -1   5        5.40        4.95      1.50 o 
   7  -1   5      150.94      157.24     10.84 o 
   8  -1   5      122.76      119.39     28.70 o 
   9  -1   5       29.63       29.84     11.59 o 
  10  -1   5      143.22      146.73     33.14 o 
  11  -1   5        1.11        5.82      5.78 o 
 -12   0   5        6.62        4.33      8.31 o 
 -11   0   5        2.16       -8.55     14.09 o 
 -10   0   5       14.55       10.96     13.50 o 
  -9   0   5       13.08       16.09      4.60 o 
  -8   0   5      170.49      195.71      8.95 o 
  -7   0   5       98.74      101.36      4.81 o 
  -6   0   5       88.48       93.38      5.81 o 
  -5   0   5       94.88       94.78      6.72 o 
  -4   0   5        6.05        6.94      2.37 o 
  -3   0   5      283.27      297.85      7.61 o 
  -2   0   5       79.48       69.92     11.92 o 
  -1   0   5     1258.56     1196.31     32.24 o 
   0   0   5     1834.47     1925.13     45.55 o 
   1   0   5        9.99       16.26      2.54 o 
   2   0   5        6.40        7.20      1.20 o 
   3   0   5      126.60      140.74      3.24 o 
   4   0   5     1011.72      972.62     14.12 o 
   5   0   5       39.20       46.65      5.13 o 
   6   0   5        0.01        1.34      1.16 o 
   7   0   5       29.73       31.40     11.39 o 
   8   0   5        1.10        3.43      6.02 o 
   9   0   5        6.24        7.82      6.18 o 
  10   0   5       77.60       68.59     21.71 o 
  11   0   5       62.62       39.96     22.62 o 
  12   0   5       10.33       11.16     14.60 o 
 -11   1   5       10.42       12.05     10.88 o 
 -10   1   5       23.02       31.17     20.75 o 
  -9   1   5       41.68       40.94      5.80 o 
  -8   1   5       37.10       35.98      8.64 o 
  -7   1   5       70.24       67.31      3.04 o 
  -6   1   5        2.11        1.84      1.44 o 
  -5   1   5      192.86      194.32      5.41 o 
  -4   1   5     2324.71     2484.32     41.89 o 
  -3   1   5       12.95        8.19      4.36 o 
  -2   1   5     1038.62     1007.60     20.47 o 
  -1   1   5      587.95      549.19     11.54 o 
   0   1   5      410.22      473.07     14.12 o 
   1   1   5      110.66      118.21      1.83 o 
   2   1   5     1125.45     1088.80     15.35 o 
   3   1   5       19.12       17.80      1.29 o 
   4   1   5       49.49       43.27      1.48 o 
   5   1   5      363.29      384.26      7.66 o 
   6   1   5      676.73      696.59     22.03 o 
   7   1   5      182.57      184.26     20.08 o 
   8   1   5       88.77       79.89     21.06 o 
   9   1   5       40.95       32.53     11.83 o 
  10   1   5       29.94       16.24      8.73 o 
  11   1   5       26.31       32.00     11.73 o 
  12   1   5        2.81        4.95      5.37 o 
 -11   2   5       96.83       47.80     37.86 o 
 -10   2   5        3.03       28.58     32.34 o 
  -9   2   5      121.92      145.58     36.04 o 
  -8   2   5      144.48      154.46     24.23 o 
  -7   2   5       33.53       30.73      7.16 o 
  -6   2   5       90.75       75.26      6.47 o 
  -5   2   5      908.57      980.32     32.71 o 
  -4   2   5       91.00      100.08      6.72 o 
  -3   2   5      566.26      721.03     18.09 o 
  -2   2   5      637.75      661.63     14.55 o 
  -1   2   5      195.93      198.90      5.76 o 
   0   2   5     1770.02     1800.29     22.37 o 
   1   2   5     2436.37     2396.41     57.01 o 
   2   2   5      334.67      369.70      7.35 o 
   3   2   5     3195.80     3035.13     40.81 o 
   4   2   5      334.00      354.50      7.52 o 
   5   2   5      208.12      185.12      5.97 o 
   6   2   5        2.24        3.34      1.89 o 
   7   2   5      121.95      137.52      8.40 o 
   8   2   5       30.52       27.88      9.80 o 
   9   2   5       16.16       17.45      6.40 o 
  10   2   5        1.51        5.40      5.33 o 
  11   2   5       22.11       22.08      9.87 o 
  12   2   5        0.13        2.57      6.30 o 
  13   2   5       66.83       39.21     14.10 o 
 -10   3   5       53.83       59.31     34.14 o 
  -9   3   5      492.30      434.51     28.25 o 
  -8   3   5       79.91       74.38      6.15 o 
  -7   3   5       25.63       23.89      4.73 o 
  -6   3   5        1.10        0.79      1.50 o 
  -5   3   5       56.29       56.44     12.26 o 
  -4   3   5        5.82       14.55     14.57 o 
  -3   3   5      219.88      200.94      6.39 o 
  -2   3   5     1110.64     1142.20     16.18 o 
  -1   3   5     3056.34     2993.78     45.41 o 
   0   3   5      180.67      215.73      4.79 o 
   1   3   5        2.78        3.21      0.72 o 
   2   3   5      241.81      234.13      4.68 o 
   3   3   5      491.92      486.68      7.90 o 
   4   3   5       39.11       33.17      0.95 o 
   5   3   5       81.07      107.32      3.27 o 
   6   3   5       13.60       13.00      1.21 o 
   7   3   5      522.14      542.05     18.44 o 
   8   3   5      116.88      129.36      7.51 o 
   9   3   5      126.53      117.13      9.33 o 
  10   3   5        5.41        9.70      3.35 o 
  11   3   5       37.04       34.34      8.91 o 
  12   3   5       67.85       95.12     12.50 o 
  13   3   5      153.28      181.03     17.61 o 
 -10   4   5       53.39       68.77     45.69 o 
  -9   4   5      137.50      134.77     55.44 o 
  -8   4   5       59.46       58.01      5.28 o 
  -7   4   5      236.06      251.43     19.56 o 
  -6   4   5      222.70      243.31      7.97 o 
  -5   4   5      157.84      158.27      7.39 o 
  -4   4   5      227.02      217.99      5.16 o 
  -3   4   5      328.61      324.53      7.16 o 
  -2   4   5      431.50      388.31      9.81 o 
  -1   4   5      635.97      675.77      7.75 o 
   0   4   5     2320.51     2603.12     24.76 o 
   1   4   5     1255.29     1289.46     16.10 o 
   2   4   5      327.32      341.49      6.76 o 
   3   4   5     1397.73     1342.04     22.42 o 
   4   4   5        8.84       10.74      3.35 o 
   5   4   5      212.25      225.98      6.40 o 
   6   4   5      641.35      620.35     21.34 o 
   7   4   5      223.25      239.53      5.65 o 
   8   4   5      218.97      200.45      8.38 o 
   9   4   5        5.19        4.91      3.48 o 
  10   4   5        5.22        3.58      5.32 o 
  11   4   5      191.64      217.97     46.72 o 
  12   4   5       26.83       25.38      7.34 o 
  13   4   5       27.98       16.78      6.96 o 
  -9   5   5        0.09      -12.50     24.08 o 
  -8   5   5      189.86      255.19     38.56 o 
  -7   5   5       78.11       74.81      6.60 o 
  -6   5   5      333.99      348.78     20.77 o 
  -5   5   5        0.40       -0.18      2.94 o 
  -4   5   5      132.49      126.72     21.08 o 
  -3   5   5        4.73        4.71      1.36 o 
  -2   5   5      121.25      119.18      1.92 o 
  -1   5   5        1.02        0.93      0.95 o 
   0   5   5      109.02      127.63      2.60 o 
   1   5   5       39.09       31.49      1.30 o 
   2   5   5     4866.79     4870.70     54.11 o 
   3   5   5      129.93      123.97      1.49 o 
   4   5   5     1086.85     1168.34     16.34 o 
   5   5   5      129.88      131.44      4.51 o 
   6   5   5       40.08       33.31      3.13 o 
   7   5   5      251.63      297.79      7.74 o 
   8   5   5      132.48      121.44      3.67 o 
   9   5   5      692.28      736.94     25.64 o 
  10   5   5       89.60       86.20      4.61 o 
  11   5   5       14.08       16.49      4.77 o 
  12   5   5       33.49       29.46      9.69 o 
  13   5   5        1.91        2.83      4.31 o 
  -9   6   5        0.81       -5.13     22.95 o 
  -8   6   5        6.39        8.85     15.33 o 
  -7   6   5       28.43       47.62     19.27 o 
  -6   6   5      111.58      120.11     28.91 o 
  -5   6   5      978.82     1072.64     36.64 o 
  -4   6   5       27.90       26.19      7.65 o 
  -3   6   5      435.45      416.78     29.08 o 
  -2   6   5        5.91        5.75      1.20 o 
  -1   6   5       27.80       27.70      1.48 o 
   0   6   5      133.56      132.65      3.53 o 
   1   6   5       83.10       65.25      1.67 o 
   2   6   5       66.01       65.91      2.57 o 
   3   6   5     1210.58     1354.32     18.36 o 
   4   6   5      563.07      550.28     19.83 o 
   5   6   5      489.97      474.50      9.14 o 
   6   6   5      337.14      320.39      4.98 o 
   7   6   5       51.57       51.11      4.22 o 
   8   6   5       34.06       31.76      4.06 o 
   9   6   5      152.83      136.42     14.37 o 
  10   6   5      447.23      475.06     28.84 o 
  11   6   5      414.40      471.85     21.08 o 
  12   6   5      285.63      305.44     23.08 o 
  -8   7   5       64.88       45.74     30.79 o 
  -7   7   5      116.28      111.00     17.68 o 
  -6   7   5      383.39      436.21     27.07 o 
  -5   7   5       13.24       13.75      8.86 o 
  -4   7   5       44.67       41.32     13.03 o 
  -3   7   5      927.22      910.41     90.39 o 
  -2   7   5      457.22      494.56     11.87 o 
  -1   7   5       74.92       92.64      4.49 o 
   0   7   5      148.78      158.75      8.37 o 
   1   7   5      347.90      343.24      8.08 o 
   2   7   5      931.22     1038.54     31.74 o 
   3   7   5      195.76      199.29     11.74 o 
   4   7   5      595.76      590.90     19.28 o 
   5   7   5       84.52       83.57      5.16 o 
   6   7   5      243.70      242.66      3.23 o 
   7   7   5        0.04        0.40      1.07 o 
   8   7   5       83.90       74.93      4.51 o 
   9   7   5      271.16      277.12     10.24 o 
  10   7   5       64.57       62.07     11.75 o 
  11   7   5       23.79       21.77      5.72 o 
  12   7   5       20.60       11.77      3.07 o 
  13   7   5       32.33       25.18     13.85 o 
  -7   8   5        6.83       -4.24     23.55 o 
  -6   8   5       53.30       26.78     17.79 o 
  -5   8   5       20.30       20.25      8.13 o 
  -4   8   5       33.76       27.91     10.70 o 
  -3   8   5       14.16        5.65     13.53 o 
  -2   8   5      656.67      637.59     30.80 o 
  -1   8   5      346.47      357.94     12.51 o 
   0   8   5      867.03      804.73     27.27 o 
   1   8   5      299.91      288.80     10.40 o 
   2   8   5       21.58       22.21      3.13 o 
   3   8   5      168.95      161.16      2.55 o 
   4   8   5      404.48      402.87     12.16 o 
   5   8   5        2.69        1.40      0.77 o 
   6   8   5      760.60      788.12     31.54 o 
   7   8   5       27.05       26.58      1.78 o 
   8   8   5     3086.07     3452.92    122.75 o 
   9   8   5      391.14      399.75     16.05 o 
  10   8   5       32.79       34.26      6.79 o 
  11   8   5       35.41       25.91      8.20 o 
  12   8   5       23.08       24.79      8.81 o 
  13   8   5        9.48        6.72      6.44 o 
  -6   9   5       26.75       15.27     10.66 o 
  -5   9   5      118.28       82.02     25.48 o 
  -4   9   5       30.91       18.03      8.84 o 
  -3   9   5      182.25      147.47     54.31 o 
  -2   9   5       34.11       27.38     10.09 o 
  -1   9   5      237.50      262.59     13.14 o 
   0   9   5      226.41      212.29      9.46 o 
   1   9   5      127.69      133.08      5.09 o 
   2   9   5      265.23      281.10      9.92 o 
   3   9   5      513.49      527.37     13.17 o 
   4   9   5        1.32        2.59      1.10 o 
   5   9   5      219.66      213.92      4.55 o 
   6   9   5        4.37        2.71      1.07 o 
   7   9   5        0.41        2.38      3.20 o 
   8   9   5        1.85        1.14      1.31 o 
   9   9   5      132.18      120.73     10.47 o 
  10   9   5       30.94       26.71      5.47 o 
  11   9   5       54.29       60.15     17.10 o 
  12   9   5       96.73       98.67      8.72 o 
  13   9   5        2.69        3.05      5.31 o 
  -5  10   5       53.05       25.70     12.25 o 
  -4  10   5       19.85       17.45     10.84 o 
  -2  10   5       12.28        7.98      7.63 o 
  -1  10   5       53.53       56.13      4.54 o 
   0  10   5       26.28       27.56     10.42 o 
   1  10   5      799.17      892.01     38.00 o 
   2  10   5      182.49      157.09      4.87 o 
   3  10   5      377.13      369.04     18.13 o 
   4  10   5      156.42      145.65      4.24 o 
   5  10   5       24.42       28.81      2.41 o 
   6  10   5      843.37      877.52     26.65 o 
   7  10   5      744.67      727.27     20.45 o 
   8  10   5       28.43       26.35      4.47 o 
   9  10   5        1.00        1.28      1.69 o 
  10  10   5        6.72        3.74      2.10 o 
  11  10   5       23.85       19.81     10.88 o 
  12  10   5        5.68        1.37      2.48 o 
  13  10   5       28.15       31.60     16.29 o 
  -4  11   5       27.82       26.04     12.55 o 
  -3  11   5        8.89        3.74      4.78 o 
  -2  11   5       13.71       11.14      7.16 o 
  -1  11   5       11.08        7.96      6.18 o 
   0  11   5       18.52       15.11      6.11 o 
   1  11   5      109.62      102.20      7.53 o 
   2  11   5       23.99       17.94      8.61 o 
   3  11   5      413.33      442.93     14.48 o 
   4  11   5      417.89      430.57     15.10 o 
   5  11   5      886.75      901.87     40.63 o 
   6  11   5      765.72      862.43     34.81 o 
   7  11   5        4.46        2.99      2.18 o 
   8  11   5       90.02       90.11      8.68 o 
   9  11   5       35.33       29.64      2.36 o 
  10  11   5        8.76        7.00      3.11 o 
  11  11   5       46.01       42.73     21.01 o 
  12  11   5      138.77      151.91     11.70 o 
  13  11   5       43.21       23.08     21.75 o 
  -3  12   5        8.42        8.16      5.29 o 
  -2  12   5       15.24       13.46     11.96 o 
  -1  12   5       39.07       27.25     15.27 o 
   0  12   5       20.43       21.31      6.50 o 
   1  12   5      200.40      206.30      8.39 o 
   3  12   5        2.93        3.00      1.41 o 
   4  12   5       92.33       97.86      3.18 o 
   5  12   5     1142.53     1224.87     63.60 o 
   6  12   5      611.53      760.51     41.03 o 
   7  12   5       57.41       64.99      9.13 o 
   8  12   5        0.88        1.71      1.34 o 
   9  12   5       36.00       20.79     14.29 o 
  10  12   5        2.05       -4.24      4.87 o 
  11  12   5       33.73       30.53     13.62 o 
  12  12   5       11.65        8.90      7.94 o 
  -1  13   5        0.34        5.35      7.87 o 
   0  13   5        8.40       10.42      5.44 o 
   1  13   5        3.21        4.29      2.98 o 
   2  13   5       19.41        9.83      5.44 o 
   3  13   5       19.85       11.90      5.89 o 
   4  13   5      125.38      112.26     10.74 o 
   5  13   5       20.06       21.12      6.02 o 
   6  13   5        4.65        3.01      1.65 o 
   7  13   5       56.67       58.78      3.44 o 
   8  13   5      239.48      207.96     24.57 o 
   9  13   5       69.50       65.90     21.77 o 
  10  13   5       33.61       30.43     16.94 o 
  11  13   5       79.91       95.30      7.72 o 
   0  14   5       30.46       27.68     21.18 o 
   1  14   5        4.57        5.61      3.31 o 
   2  14   5        6.03        5.22      3.54 o 
   3  14   5      102.95      109.05      7.90 o 
   4  14   5       18.02       16.68      6.55 o 
   5  14   5        1.15       -0.37      2.30 o 
   6  14   5        0.06        1.88      2.49 o 
   7  14   5       75.44       75.32      7.16 o 
   8  14   5       69.23       77.19     10.42 o 
   9  14   5      101.37      118.74      9.20 o 
  10  14   5       63.53       37.17     22.16 o 
   3  15   5      224.60      248.32     23.38 o 
   4  15   5      155.71      205.06     18.12 o 
   5  15   5        7.95        5.46      3.31 o 
   7  15   5        0.09        2.46      5.48 o 
   8  15   5        0.31        3.81      5.26 o 
  -6 -12   6       40.85       39.10     19.60 o 
  -5 -12   6       14.96       12.51      7.11 o 
  -4 -12   6        7.39        8.27      8.15 o 
  -3 -12   6        0.00        3.31      4.28 o 
  -8 -11   6      232.58      268.50     24.38 o 
  -7 -11   6      101.62      100.70      7.50 o 
  -6 -11   6       11.10        9.96      6.48 o 
  -5 -11   6       15.72       14.03      6.24 o 
  -4 -11   6        4.92        4.33      3.20 o 
  -3 -11   6        3.67       -1.81      3.96 o 
  -2 -11   6       43.18       33.75     18.96 o 
  -1 -11   6       78.25       97.78     14.88 o 
   0 -11   6      157.34      148.72     14.88 o 
 -10 -10   6       51.14       32.41     20.64 o 
  -9 -10   6      102.10       95.19     10.24 o 
  -8 -10   6       16.20       11.18      9.13 o 
  -7 -10   6       54.60       64.61      5.59 o 
  -6 -10   6      272.06      264.31      8.42 o 
  -5 -10   6       32.17       32.91     17.31 o 
  -4 -10   6       12.18        7.42      2.22 o 
  -3 -10   6        0.38        2.96      3.30 o 
  -2 -10   6        0.29        5.18      3.67 o 
  -1 -10   6       23.11       19.44     10.51 o 
   0 -10   6       10.98       13.24      4.48 o 
   1 -10   6        8.15        3.78      5.54 o 
   2 -10   6        0.00        1.73      4.03 o 
 -11  -9   6       10.48       16.29      8.57 o 
 -10  -9   6        3.65        4.02      2.56 o 
  -9  -9   6       35.03       28.56     15.25 o 
  -8  -9   6      155.51      176.92     11.22 o 
  -7  -9   6      112.00       97.02      7.57 o 
  -6  -9   6      388.43      421.98     15.88 o 
  -5  -9   6      174.64      151.80     13.72 o 
  -4  -9   6       39.08       38.87     17.05 o 
  -3  -9   6        2.14        2.92      2.54 o 
  -2  -9   6       30.13       38.93     13.16 o 
  -1  -9   6      148.92      136.71      7.48 o 
   0  -9   6       24.30        9.24      7.57 o 
   1  -9   6        7.80        8.44      4.88 o 
   2  -9   6       56.99       69.46     13.43 o 
   3  -9   6        1.57        0.70      2.38 o 
   4  -9   6       12.60       13.35      5.43 o 
 -11  -8   6       10.79        9.39      6.87 o 
 -10  -8   6        4.16        5.67      3.58 o 
  -9  -8   6        5.23        1.32      3.20 o 
  -8  -8   6        2.19        4.48      2.06 o 
  -7  -8   6       19.21       24.03     12.01 o 
  -6  -8   6       10.42        7.22      4.24 o 
  -5  -8   6      201.38      196.36     13.66 o 
  -4  -8   6      669.63      695.56     40.82 o 
  -3  -8   6     2599.88     2721.48   1833.69 o 
  -2  -8   6      642.54      595.06     34.40 o 
  -1  -8   6        4.89        4.29      3.83 o 
   0  -8   6        8.63        8.92      4.02 o 
   1  -8   6      338.74      354.46     15.47 o 
   2  -8   6        0.05        2.58      3.42 o 
   3  -8   6        3.19        2.60      1.99 o 
   4  -8   6       11.95        8.70      5.45 o 
   5  -8   6       34.45       29.52     13.86 o 
 -12  -7   6       74.73       59.50     17.88 o 
 -11  -7   6        1.28        4.05      8.02 o 
 -10  -7   6       84.19      106.75      7.22 o 
  -9  -7   6       17.26       12.89      3.67 o 
  -8  -7   6       12.74       11.46      5.87 o 
  -7  -7   6       21.20       21.96      7.63 o 
  -6  -7   6      142.59      138.04     93.24 o 
  -5  -7   6       93.00       96.32      6.29 o 
  -4  -7   6      348.78      343.32     20.66 o 
  -3  -7   6     1491.34     1574.58     25.68 o 
  -2  -7   6        9.55        8.66      4.61 o 
  -1  -7   6      402.91      418.78     18.99 o 
   0  -7   6      662.91      695.97     27.23 o 
   1  -7   6      372.47      374.14     15.84 o 
   2  -7   6       24.80       20.93      4.91 o 
   3  -7   6       26.66       25.63      8.94 o 
   4  -7   6      110.09      104.25     17.32 o 
   5  -7   6        3.56        3.77      2.28 o 
   6  -7   6        4.43        1.14      3.37 o 
 -12  -6   6        4.36        1.87      3.18 o 
 -11  -6   6       35.31       23.66      8.39 o 
 -10  -6   6        0.45        2.79      2.48 o 
  -9  -6   6       36.60       37.35      4.55 o 
  -8  -6   6      115.24      100.65      3.98 o 
  -7  -6   6       11.53       13.78      4.46 o 
  -6  -6   6        1.13        6.65      3.74 o 
  -5  -6   6      686.00      663.28     43.08 o 
  -4  -6   6      250.09      270.31     11.01 o 
  -3  -6   6       43.88       53.54      4.42 o 
  -2  -6   6      638.07      578.48     13.81 o 
  -1  -6   6      569.17      598.71     14.35 o 
   0  -6   6      174.82      175.90      7.57 o 
   1  -6   6      705.06      732.52     21.83 o 
   2  -6   6       99.76       92.99      4.78 o 
   3  -6   6      379.84      356.73     12.59 o 
   4  -6   6       27.69       27.71      7.97 o 
   5  -6   6       64.50       59.17     13.44 o 
   6  -6   6       59.71       50.98      4.53 o 
   7  -6   6       13.72        8.26      3.88 o 
 -12  -5   6       49.72       34.54     23.92 o 
 -11  -5   6       12.07        4.07      6.00 o 
 -10  -5   6        2.67        2.72      2.08 o 
  -9  -5   6       99.46      112.01     10.81 o 
  -8  -5   6       49.91       48.31      5.16 o 
  -7  -5   6       63.40       56.22      2.97 o 
  -6  -5   6        0.15        1.98      2.26 o 
  -5  -5   6       12.45       26.25     10.05 o 
  -4  -5   6        3.98        1.33      2.85 o 
  -3  -5   6        2.92        4.68      4.09 o 
  -2  -5   6      180.38      185.79      5.94 o 
  -1  -5   6      711.98      696.77     26.58 o 
   0  -5   6      553.98      533.70     22.12 o 
   1  -5   6       75.73       65.63      2.75 o 
   2  -5   6      599.77      581.38     21.78 o 
   3  -5   6      345.96      366.89     10.07 o 
   4  -5   6      207.28      211.76     13.57 o 
   5  -5   6      668.31      661.26     27.34 o 
   6  -5   6       19.58       16.46      5.64 o 
   7  -5   6      245.45      229.35     17.70 o 
   8  -5   6       27.84       20.26      8.91 o 
 -12  -4   6       54.33       37.73     19.47 o 
 -11  -4   6       54.35       44.41     15.64 o 
 -10  -4   6        0.02       -1.70      5.59 o 
  -9  -4   6       36.71       45.12      2.95 o 
  -8  -4   6       21.34       22.33      5.51 o 
  -7  -4   6      395.71      396.27     13.57 o 
  -6  -4   6     4385.95     4516.85    145.53 o 
  -5  -4   6      127.30      154.19     10.63 o 
  -4  -4   6      777.26      725.46     38.78 o 
  -3  -4   6        2.63        4.65      4.48 o 
  -2  -4   6      320.00      273.49     10.18 o 
  -1  -4   6      579.77      609.61     22.33 o 
   0  -4   6        4.54       -0.39      2.83 o 
   1  -4   6      888.73      887.19     26.74 o 
   2  -4   6      343.55      326.03      8.96 o 
   3  -4   6      603.68      651.07     12.19 o 
   4  -4   6       23.85       28.55      3.15 o 
   5  -4   6       54.71       55.45     10.34 o 
   6  -4   6       88.33       80.11     15.12 o 
   7  -4   6       17.81       12.22      5.27 o 
   8  -4   6      275.02      306.34     14.66 o 
   9  -4   6       13.84        8.03      6.75 o 
 -12  -3   6        0.26       -0.33      9.07 o 
 -11  -3   6      204.07      240.30     20.31 o 
 -10  -3   6       30.59       27.29     14.29 o 
  -9  -3   6       35.29       27.44      8.26 o 
  -8  -3   6      364.20      348.92     31.04 o 
  -7  -3   6      218.27      213.90      9.07 o 
  -6  -3   6        6.38        5.69      1.48 o 
  -5  -3   6      345.25      334.87     10.60 o 
  -4  -3   6      225.69      232.27      7.43 o 
  -3  -3   6      328.85      340.54     11.58 o 
  -2  -3   6       30.08       24.69      2.40 o 
  -1  -3   6       41.75       34.28     10.44 o 
   0  -3   6      613.93      694.94     21.42 o 
   1  -3   6       43.21       32.39      2.62 o 
   2  -3   6        4.57        6.88      1.80 o 
   3  -3   6       47.69       42.91      2.35 o 
   4  -3   6       28.64       26.48      4.99 o 
   5  -3   6     1146.67     1184.66     29.43 o 
   6  -3   6        0.43        0.57      0.98 o 
   7  -3   6       21.13       26.36      6.88 o 
   8  -3   6      347.86      367.09     18.57 o 
   9  -3   6       90.12       69.39     25.01 o 
  10  -3   6        8.89       10.64     17.71 o 
 -12  -2   6       91.04       59.89     31.53 o 
 -11  -2   6      135.34      119.59     49.59 o 
 -10  -2   6      169.69      179.44     29.69 o 
  -9  -2   6      150.49      156.73     13.65 o 
  -8  -2   6     1131.02     1262.27     34.58 o 
  -7  -2   6      129.29      128.50      7.92 o 
  -6  -2   6      102.25       88.54      9.61 o 
  -5  -2   6      148.33      146.28      3.63 o 
  -4  -2   6      139.53      122.59      4.88 o 
  -3  -2   6      417.02      444.10     12.63 o 
  -2  -2   6        1.03        0.58      0.71 o 
  -1  -2   6      944.67     1119.56     26.77 o 
   0  -2   6      129.64      142.06      4.47 o 
   1  -2   6      734.94      735.07     27.58 o 
   2  -2   6       23.55       27.96      3.52 o 
   3  -2   6      132.83      139.84      3.77 o 
   4  -2   6     1078.83     1091.42     32.66 o 
   5  -2   6      383.08      389.10      6.85 o 
   6  -2   6      636.92      650.78     18.08 o 
   7  -2   6      156.22      175.94     10.46 o 
   8  -2   6      175.68      167.48     10.78 o 
   9  -2   6        1.19       -8.24     15.97 o 
  10  -2   6       26.48        9.95      8.55 o 
 -12  -1   6        1.68       -2.24     11.00 o 
 -11  -1   6        1.00        7.55      5.68 o 
 -10  -1   6       22.97       26.64      8.44 o 
  -9  -1   6        5.85       18.05      6.48 o 
  -8  -1   6      288.05      317.03      6.98 o 
  -7  -1   6      299.71      293.18      9.63 o 
  -6  -1   6       24.10       21.28     10.75 o 
  -5  -1   6      327.52      324.16     10.66 o 
  -4  -1   6        0.16        0.22      0.43 o 
  -2  -1   6     1410.62     1405.03     66.98 o 
  -1  -1   6      317.95      322.54     11.13 o 
   0  -1   6     5203.89     5550.01     31.30 o 
   1  -1   6      589.90      637.06     11.58 o 
   2  -1   6        0.91       -0.08      1.40 o 
   3  -1   6      395.52      352.92     12.56 o 
   4  -1   6      694.48      673.48     13.38 o 
   5  -1   6        2.93        2.83      1.08 o 
   6  -1   6      336.14      328.43      6.91 o 
   7  -1   6      291.96      312.21     12.74 o 
   8  -1   6      331.98      353.97     22.45 o 
   9  -1   6      131.67      131.98     11.25 o 
  10  -1   6       49.27       43.99     16.83 o 
  11  -1   6        2.92        7.48     12.69 o 
 -11   0   6       10.63       17.98     10.88 o 
 -10   0   6       13.70        0.85     12.09 o 
  -9   0   6       43.82       33.36     13.94 o 
  -8   0   6        0.78        2.35      4.41 o 
  -7   0   6        9.80        7.04      2.36 o 
  -6   0   6        2.18        3.38      3.74 o 
  -5   0   6      803.30      900.10     40.17 o 
  -4   0   6     1159.30     1200.13     20.92 o 
  -3   0   6      180.24      158.58     13.77 o 
  -2   0   6      997.73      973.54     15.25 o 
  -1   0   6     1764.13     1752.74     23.58 o 
   0   0   6     2353.56     2445.99     41.76 o 
   1   0   6        3.27        3.24      1.09 o 
   2   0   6     1826.49     1900.90     35.72 o 
   3   0   6      652.85      712.10     11.67 o 
   4   0   6       63.62       51.66      4.24 o 
   5   0   6      511.28      545.28     17.04 o 
   6   0   6      100.00      118.92      3.87 o 
   7   0   6      113.79       98.43      7.20 o 
   8   0   6      492.24      542.24     35.51 o 
   9   0   6      348.57      389.18     26.46 o 
  10   0   6       17.41       19.76      9.64 o 
  11   0   6      140.60      141.47     12.57 o 
 -11   1   6       88.61       60.81     39.28 o 
 -10   1   6       38.01       44.98     24.25 o 
  -9   1   6      220.83      202.95     54.15 o 
  -8   1   6        0.17        0.79      2.60 o 
  -7   1   6      165.77      157.76     11.30 o 
  -6   1   6      340.51      358.67     15.71 o 
  -5   1   6     1114.09     1146.44     43.73 o 
  -4   1   6      348.08      327.25     14.79 o 
  -3   1   6     1534.46     1827.51     58.13 o 
  -2   1   6     1210.76     1279.21     57.07 o 
  -1   1   6       43.12       43.27      2.37 o 
   0   1   6       14.64       18.05      2.50 o 
   1   1   6      490.98      526.18      7.73 o 
   2   1   6        2.58        2.88      0.93 o 
   3   1   6     5508.77     5625.95     99.76 o 
   4   1   6       49.86       59.10      4.17 o 
   5   1   6      366.80      409.28      7.09 o 
   6   1   6        7.32        6.19      1.70 o 
   7   1   6       19.82        9.97      7.40 o 
   8   1   6        0.27       -4.15      7.29 o 
   9   1   6        0.00        8.63      6.92 o 
  10   1   6       11.61        5.70      4.18 o 
  11   1   6      392.48      449.82     13.53 o 
  12   1   6       86.27       55.31     24.39 o 
 -11   2   6      124.21       54.33     33.80 o 
 -10   2   6       36.72       30.80     28.60 o 
  -9   2   6        2.70       20.53     14.62 o 
  -8   2   6       47.47       55.35     11.17 o 
  -7   2   6       19.68       22.02      3.62 o 
  -6   2   6        9.61       10.25      2.16 o 
  -5   2   6        3.56        4.63      2.05 o 
  -4   2   6       69.17       61.06      3.51 o 
  -3   2   6      346.66      386.42     12.31 o 
  -2   2   6      310.69      322.06     11.36 o 
  -1   2   6     1050.20     1037.71     11.71 o 
   0   2   6     1510.68     1536.34     24.02 o 
   1   2   6     1514.28     1567.43     36.03 o 
   2   2   6     1467.26     1316.34     26.21 o 
   3   2   6     1373.51     1547.41     16.06 o 
   4   2   6       83.09       93.87      2.70 o 
   5   2   6      117.92      153.07      4.19 o 
   6   2   6      114.85      117.55      2.18 o 
   7   2   6      247.82      248.15     16.81 o 
   8   2   6       51.56       41.71     12.05 o 
   9   2   6        0.02        0.52      4.62 o 
  10   2   6      194.28      199.14     18.34 o 
  11   2   6      112.69       66.20     20.14 o 
  12   2   6       13.67       13.38      8.37 o 
 -10   3   6        4.21       28.38     22.79 o 
  -9   3   6        0.47       -6.07     11.81 o 
  -8   3   6        0.01       12.13     13.44 o 
  -7   3   6       17.44       19.52      6.55 o 
  -6   3   6        4.72        4.30      1.44 o 
  -5   3   6      618.79      609.60      8.84 o 
  -4   3   6      185.58      161.30      3.81 o 
  -3   3   6       59.31       60.24      5.24 o 
  -2   3   6      789.80      862.58     14.72 o 
  -1   3   6        6.84        6.96      1.22 o 
   0   3   6     1295.61     1283.13     15.91 o 
   1   3   6      581.46      560.64      8.21 o 
   2   3   6     1633.96     1671.16     16.84 o 
   3   3   6     1486.92     1452.10     19.84 o 
   4   3   6        0.01        2.79      1.52 o 
   5   3   6        8.92       10.78      2.59 o 
   6   3   6     3443.79     3586.62     76.34 o 
   7   3   6       65.28       67.76      3.31 o 
   8   3   6        4.53        7.16      8.50 o 
   9   3   6       28.67       33.59      7.56 o 
  10   3   6       26.06       21.11      6.50 o 
  11   3   6       31.49       29.79      7.69 o 
  12   3   6      106.13      101.02     13.02 o 
  13   3   6       13.65       12.50      9.85 o 
 -10   4   6        0.42        9.27     10.33 o 
  -9   4   6       21.96       23.79     20.42 o 
  -8   4   6       84.99       88.45     45.06 o 
  -7   4   6      188.55      212.80     20.70 o 
  -6   4   6       24.28       22.65      4.22 o 
  -5   4   6       12.72       13.22      2.63 o 
  -4   4   6       20.00       18.14      3.64 o 
  -3   4   6      364.82      364.34     11.11 o 
  -2   4   6       35.57       39.87      5.20 o 
  -1   4   6      214.33      229.81      5.21 o 
   0   4   6      271.52      260.74      4.95 o 
   1   4   6     1747.46     1925.19     28.98 o 
   2   4   6      259.89      201.50      3.99 o 
   3   4   6       72.78       99.69      3.40 o 
   4   4   6       26.42       35.78      3.97 o 
   5   4   6     1698.64     1767.38     54.86 o 
   6   4   6      439.25      503.81     17.12 o 
   7   4   6        3.16        2.96      1.77 o 
   8   4   6       97.98      107.22      5.68 o 
   9   4   6      293.94      295.00     15.16 o 
  10   4   6       62.60       69.03     13.75 o 
  11   4   6        1.06        4.71      3.08 o 
  12   4   6        0.15        3.64      4.19 o 
  13   4   6        4.21        6.53      5.61 o 
  -9   5   6        0.53        7.85     21.90 o 
  -8   5   6       78.05       73.21     43.37 o 
  -7   5   6      157.32      183.84     81.93 o 
  -6   5   6        0.18        7.24      3.09 o 
  -5   5   6       88.99       86.16      4.09 o 
  -4   5   6      207.73      216.42      3.24 o 
  -3   5   6       46.17       40.86      2.11 o 
  -2   5   6      377.90      382.41      8.69 o 
  -1   5   6       24.88       23.49      1.52 o 
   0   5   6       67.40       68.63      1.69 o 
   1   5   6      260.00      309.86      6.18 o 
   2   5   6      108.38      107.10      1.75 o 
   3   5   6      542.55      565.78     16.83 o 
   4   5   6     2294.12     2260.62     63.22 o 
   5   5   6        2.59        1.17      1.98 o 
   7   5   6       35.25       39.62      2.40 o 
   8   5   6      170.24      150.19      4.56 o 
   9   5   6      762.22      834.55     29.88 o 
  10   5   6      262.88      272.25     15.81 o 
  11   5   6       98.31       78.92      6.75 o 
  12   5   6       68.09       55.78     16.27 o 
  13   5   6      100.03      129.14     14.31 o 
  -9   6   6       35.57       24.62     29.90 o 
  -8   6   6        4.82       19.86     21.14 o 
  -7   6   6       18.78       11.14     18.44 o 
  -6   6   6      145.85      126.84      9.89 o 
  -5   6   6       76.62       85.28     21.79 o 
  -4   6   6      110.50      120.14      4.12 o 
  -3   6   6       82.46       85.81      2.85 o 
  -2   6   6       29.11       30.66      1.36 o 
  -1   6   6      505.93      472.34     12.97 o 
   0   6   6       24.54       25.75      2.79 o 
   1   6   6        7.18        5.81      1.11 o 
   2   6   6      197.65      205.90      6.33 o 
   3   6   6     1137.96     1082.18     30.91 o 
   4   6   6     1549.21     1675.35     28.26 o 
   5   6   6        7.00        6.92      1.53 o 
   6   6   6       21.90       23.68      1.39 o 
   7   6   6        5.88        7.01      1.52 o 
   8   6   6       63.84       64.85      2.62 o 
   9   6   6      158.12      143.27      8.44 o 
  10   6   6      137.99      130.88      5.49 o 
  11   6   6        1.46        2.46      2.05 o 
  12   6   6      354.17      333.45     17.03 o 
  13   6   6       17.69        9.83      9.50 o 
  -8   7   6        9.76       38.63     23.86 o 
  -7   7   6      101.72       95.15     56.74 o 
  -6   7   6       79.90       52.46     15.65 o 
  -5   7   6      359.10      391.31     80.93 o 
  -4   7   6      158.37      167.94     12.00 o 
  -3   7   6      355.01      278.71     93.69 o 
  -2   7   6      274.42      286.43     10.95 o 
  -1   7   6       49.84       53.47      4.40 o 
   1   7   6        9.84       15.94      1.48 o 
   2   7   6      242.34      287.43      7.63 o 
   3   7   6      548.20      558.23     10.06 o 
   4   7   6      293.96      244.61      4.38 o 
   5   7   6      241.89      247.22      8.39 o 
   6   7   6      593.20      580.64     11.90 o 
   7   7   6      352.71      328.70     10.24 o 
   8   7   6        0.09        1.21      0.87 o 
   9   7   6        8.29        8.79      1.95 o 
  10   7   6      370.64      387.04     19.66 o 
  11   7   6        0.88        2.37      1.60 o 
  12   7   6        1.59        1.91      3.92 o 
  13   7   6        1.18        0.37      3.35 o 
  -7   8   6        9.03        3.55     25.03 o 
  -6   8   6       96.82       70.79     28.67 o 
  -5   8   6       47.91       36.51     10.95 o 
  -4   8   6      267.32      215.85     36.11 o 
  -3   8   6      208.45      154.81     70.75 o 
  -2   8   6      212.80      178.40     74.25 o 
   0   8   6      332.25      302.56     13.64 o 
   1   8   6      117.31      124.77      4.35 o 
   2   8   6        1.05        2.28      1.93 o 
   3   8   6        0.39        0.70      0.57 o 
   4   8   6        8.41        7.41      1.26 o 
   5   8   6       13.72       16.31      2.30 o 
   6   8   6       24.81       29.15      4.16 o 
   7   8   6        6.20        7.97      2.07 o 
   8   8   6        5.84        6.40      2.21 o 
   9   8   6       53.12       42.09      6.39 o 
  10   8   6       34.19       33.38      2.58 o 
  11   8   6       17.56       25.58      8.94 o 
  12   8   6      152.91      179.49      9.11 o 
  13   8   6        0.11       -0.19      4.11 o 
  -6   9   6       90.55       64.31     43.52 o 
  -5   9   6       20.21       14.02      8.09 o 
  -4   9   6       59.98       39.42     13.96 o 
  -3   9   6       22.02        7.77     12.50 o 
  -2   9   6      348.69      311.83     28.84 o 
  -1   9   6       36.01       35.51     11.83 o 
   0   9   6      247.01      260.05     14.44 o 
   1   9   6      928.52     1031.46     67.36 o 
   2   9   6      196.15      198.23      3.66 o 
   3   9   6      196.98      228.63      5.27 o 
   4   9   6       36.41       40.76      1.96 o 
   5   9   6        1.39        1.89      1.07 o 
   6   9   6      385.91      400.36     18.77 o 
   7   9   6      178.93      201.99      8.80 o 
   8   9   6      595.32      608.45     18.19 o 
   9   9   6      131.55      132.72      3.80 o 
  10   9   6       31.42       30.06      7.63 o 
  11   9   6       74.26       84.84      8.00 o 
  12   9   6        0.31        4.17      3.13 o 
  13   9   6        1.13        0.00      2.94 o 
  -5  10   6        0.01       28.38     20.59 o 
  -4  10   6       22.33       13.61      7.19 o 
  -3  10   6      137.61       95.85     37.86 o 
  -2  10   6        2.28        2.50     19.55 o 
  -1  10   6       87.37       77.40      5.92 o 
   0  10   6      594.04      547.08     32.32 o 
   1  10   6      423.25      356.33     14.77 o 
   2  10   6       57.27       50.86      3.25 o 
   3  10   6      486.51      453.06     14.00 o 
   4  10   6      216.51      258.09      8.72 o 
   5  10   6      242.68      234.12     25.63 o 
   6  10   6        3.18        3.26      1.71 o 
   7  10   6      985.01     1008.77     29.84 o 
   8  10   6       86.54       87.45      3.25 o 
   9  10   6       39.35       33.12     17.20 o 
  10  10   6       98.30       92.47      6.33 o 
  11  10   6       13.79        8.74      6.29 o 
  12  10   6      129.40      133.95     13.70 o 
  13  10   6        2.36        3.68      3.74 o 
  -4  11   6        9.30       10.89     10.65 o 
  -3  11   6        0.18        6.96      6.27 o 
  -1  11   6       86.29       69.25     12.38 o 
   0  11   6        7.42        3.02      2.98 o 
   1  11   6       14.55       13.00      5.78 o 
   2  11   6      434.62      435.82     25.27 o 
   3  11   6      172.83      135.62      7.97 o 
   4  11   6      593.24      620.99     17.05 o 
   5  11   6      105.79       92.39      4.24 o 
   6  11   6      332.09      325.76     14.22 o 
   7  11   6        5.73        8.00      2.94 o 
   8  11   6        5.67        5.45      3.10 o 
   9  11   6       11.46       10.85      7.53 o 
  10  11   6        4.28        3.17      5.85 o 
  11  11   6       10.33       13.33      8.31 o 
  12  11   6        9.73        5.00      3.28 o 
  13  11   6        0.71        2.68      5.13 o 
  -3  12   6        2.98        3.87      3.25 o 
  -1  12   6        0.31        2.28      1.91 o 
   0  12   6       78.85       80.36      5.85 o 
   1  12   6        0.23       -0.04      3.17 o 
   2  12   6      151.37      132.45      4.65 o 
   3  12   6      283.53      318.37     18.96 o 
   4  12   6      250.47      237.95     19.00 o 
   5  12   6      150.11      168.74      8.55 o 
   6  12   6      100.15      102.57      4.91 o 
   7  12   6      105.32       97.02      5.93 o 
   8  12   6        9.17        8.52      5.04 o 
   9  12   6       28.77       23.79     12.38 o 
  10  12   6       16.86       10.46      9.37 o 
  11  12   6        2.29       -2.70      5.48 o 
  12  12   6       32.22       30.99     18.59 o 
  -1  13   6        1.69        2.20      2.92 o 
   0  13   6       42.62       32.06     16.98 o 
   1  13   6        7.24        8.46      4.74 o 
   2  13   6       18.15       18.73      9.81 o 
   3  13   6        2.42        5.46      2.46 o 
   4  13   6      137.08      125.94     11.94 o 
   5  13   6      127.35      139.64     14.51 o 
   6  13   6      156.44      136.08      6.28 o 
   7  13   6      672.27      765.91     17.64 o 
   8  13   6       11.53        9.03      9.90 o 
   9  13   6      116.86      115.92     12.96 o 
  10  13   6        0.29       -1.02      2.46 o 
  11  13   6       41.69       32.64     16.49 o 
   1  14   6      189.09      224.38     24.81 o 
   2  14   6       13.49        8.16      4.09 o 
   3  14   6        7.79        9.31      5.20 o 
   4  14   6      151.89      162.20     10.90 o 
   5  14   6       51.57       68.27      5.44 o 
   6  14   6        0.00        1.39      4.52 o 
   7  14   6        2.49        1.00      4.02 o 
   8  14   6       14.36       21.53      7.68 o 
   9  14   6       20.37       14.07      9.83 o 
  10  14   6      282.58      270.48     37.80 o 
   3  15   6        0.02        1.57      1.67 o 
   6  15   6       22.27       21.53     15.36 o 
   7  15   6        0.23        2.59      2.22 o 
   8  15   6       19.81       10.72      7.02 o 
  -7 -11   7        4.46        1.35      4.70 o 
  -6 -11   7        4.18        5.42      4.24 o 
  -5 -11   7        2.97        1.72      2.67 o 
  -4 -11   7        4.69        6.37      3.20 o 
  -3 -11   7        0.11        1.65      3.94 o 
  -2 -11   7       13.66       11.64      3.89 o 
  -1 -11   7        0.13        6.29      3.28 o 
  -9 -10   7        0.48        4.07      4.13 o 
  -8 -10   7      400.26      481.09     24.51 o 
  -7 -10   7      316.14      396.76     20.83 o 
  -6 -10   7      441.71      444.08     27.25 o 
  -5 -10   7        5.04        7.76      5.65 o 
  -4 -10   7       52.38       51.63      5.16 o 
  -3 -10   7      117.51      113.50      8.83 o 
  -2 -10   7        0.01       -3.89      4.89 o 
  -1 -10   7       28.80       29.75     14.27 o 
   0 -10   7        6.23        2.35      2.52 o 
   1 -10   7       47.19       45.88     16.50 o 
 -10  -9   7       22.75       17.57     11.81 o 
  -9  -9   7       72.18      112.09      8.39 o 
  -8  -9   7       23.30       29.45     10.01 o 
  -7  -9   7       38.72       25.45      8.77 o 
  -6  -9   7      296.43      284.47     18.68 o 
  -5  -9   7      109.94      113.98      8.24 o 
  -4  -9   7        8.23        0.67      3.04 o 
  -3  -9   7      429.22      398.10     20.79 o 
  -2  -9   7       98.06       88.58      5.22 o 
  -1  -9   7       97.03       97.59      7.22 o 
   0  -9   7       11.50       12.46      3.59 o 
   1  -9   7       54.39       53.24      7.13 o 
   2  -9   7       45.87       49.33      4.43 o 
   3  -9   7       53.14       61.16     10.09 o 
 -10  -8   7        6.89       10.07     10.53 o 
  -9  -8   7       50.82       47.96     22.71 o 
  -8  -8   7       43.12       31.27     10.72 o 
  -7  -8   7       70.19       79.18      9.39 o 
  -6  -8   7        0.00        1.98      3.74 o 
  -5  -8   7      283.85      267.55     17.29 o 
  -4  -8   7       20.50       17.18      7.37 o 
  -3  -8   7      289.87      262.28     16.57 o 
  -2  -8   7        2.99        0.13      1.96 o 
  -1  -8   7      158.11      151.78      6.68 o 
   0  -8   7        1.76        2.78      3.44 o 
   1  -8   7        2.65        5.85      3.07 o 
   2  -8   7        0.07        1.03      2.92 o 
   3  -8   7        1.97        9.08      3.28 o 
   4  -8   7        0.25        0.09      3.26 o 
   5  -8   7       32.06       31.53     18.73 o 
 -11  -7   7      108.85      123.71     16.88 o 
 -10  -7   7      267.47      341.12     22.83 o 
  -9  -7   7        0.35        2.51      2.64 o 
  -8  -7   7       11.75       12.75      5.54 o 
  -7  -7   7        9.40        6.70      3.76 o 
  -6  -7   7      101.86      110.57      8.02 o 
  -5  -7   7       21.40       24.45      9.46 o 
  -4  -7   7       23.72       22.77      6.46 o 
  -3  -7   7      208.85      206.81     11.22 o 
  -2  -7   7      289.95      308.37     18.99 o 
  -1  -7   7        3.92        2.43      1.87 o 
   0  -7   7      174.31      130.01      5.61 o 
   1  -7   7      210.57      193.02      7.50 o 
   2  -7   7       28.20       23.99      4.78 o 
   3  -7   7       26.99       19.71      4.75 o 
   4  -7   7        6.76        1.77      1.63 o 
   5  -7   7       21.04       15.53      7.34 o 
   6  -7   7       10.14       10.37      4.67 o 
 -11  -6   7       43.54       33.77     17.40 o 
 -10  -6   7       10.31       13.27      5.91 o 
  -9  -6   7       32.90       39.31      4.73 o 
  -8  -6   7       82.45       90.28      6.36 o 
  -7  -6   7       48.86       47.65     14.77 o 
  -6  -6   7        0.42        0.76      5.09 o 
  -5  -6   7      119.36      104.46      7.15 o 
  -4  -6   7      509.20      637.31     28.90 o 
  -3  -6   7        5.31        6.26      5.07 o 
  -2  -6   7      131.99      129.82      6.90 o 
  -1  -6   7       22.74       13.92     10.31 o 
   0  -6   7     1315.86     1416.31     60.48 o 
   1  -6   7      502.11      527.86     16.52 o 
   2  -6   7        2.24        6.21      2.07 o 
   3  -6   7        3.92        0.46      1.94 o 
   4  -6   7       33.39       41.48      4.17 o 
   5  -6   7      105.35      120.74     26.32 o 
   6  -6   7       41.14       27.03     10.41 o 
   7  -6   7       13.95       16.74      6.36 o 
 -11  -5   7       79.70       70.29     29.14 o 
 -10  -5   7       86.01       97.96      7.96 o 
  -9  -5   7       43.39       34.08      9.96 o 
  -8  -5   7       12.89       11.22      4.19 o 
  -7  -5   7       19.58       16.19      5.48 o 
  -6  -5   7      154.01      138.15     17.27 o 
  -5  -5   7     1302.60     1444.76     95.72 o 
  -4  -5   7     1255.45     1367.05     86.91 o 
  -3  -5   7       60.09       51.50     19.59 o 
  -2  -5   7      232.68      237.40     21.84 o 
  -1  -5   7       15.95        1.57      2.72 o 
   0  -5   7       11.97       13.03      4.65 o 
   1  -5   7     1032.62     1052.86     38.84 o 
   2  -5   7       62.03       59.66      2.93 o 
   3  -5   7      457.68      440.65     12.33 o 
   4  -5   7       63.29       55.35      2.45 o 
   5  -5   7        3.94        1.26      1.86 o 
   6  -5   7       10.81        8.00      3.02 o 
   7  -5   7        4.27        2.81      2.92 o 
   8  -5   7        4.83        0.90      2.80 o 
 -12  -4   7        0.00       18.92     13.07 o 
 -11  -4   7        1.90        8.74      8.72 o 
 -10  -4   7       45.66       30.49     15.75 o 
  -9  -4   7        4.55        8.53      5.79 o 
  -8  -4   7       13.59       13.44      4.42 o 
  -7  -4   7        4.80        2.17      2.04 o 
  -6  -4   7      453.61      422.00     20.68 o 
  -5  -4   7       36.36       35.97     10.37 o 
  -4  -4   7      456.98      481.81     13.12 o 
  -3  -4   7        0.21       -0.59      4.68 o 
  -2  -4   7       34.67       41.36     12.00 o 
  -1  -4   7       25.34       21.09      7.83 o 
   0  -4   7       34.41       39.34      4.05 o 
   1  -4   7        3.69        3.83      2.78 o 
   2  -4   7      181.23      208.93     14.01 o 
   3  -4   7       97.76       96.98      4.87 o 
   4  -4   7      285.14      274.73     10.10 o 
   5  -4   7      222.12      226.68      8.86 o 
   6  -4   7      334.37      350.51     10.90 o 
   7  -4   7      156.63      165.13     16.79 o 
   8  -4   7        1.07       -3.55      4.30 o 
   9  -4   7       31.36       18.87      8.33 o 
 -12  -3   7       13.57       12.77     11.96 o 
 -11  -3   7      441.68      472.42     32.17 o 
 -10  -3   7       20.31        9.11      7.59 o 
  -9  -3   7       35.79       36.65     13.16 o 
  -8  -3   7       21.08       12.33      3.59 o 
  -7  -3   7      259.71      248.61      7.83 o 
  -6  -3   7      319.98      319.51     15.47 o 
  -5  -3   7       77.43       75.70      4.27 o 
  -4  -3   7       29.64       24.64      5.33 o 
  -3  -3   7      272.10      316.18     18.53 o 
  -2  -3   7      245.90      229.88      6.24 o 
  -1  -3   7      336.36      356.91     19.09 o 
   0  -3   7        0.09       -1.59      1.90 o 
   1  -3   7        0.53        2.53      2.49 o 
   2  -3   7       28.94       31.18      3.28 o 
   3  -3   7      284.33      293.06      7.03 o 
   4  -3   7     1062.59     1103.01     40.66 o 
   5  -3   7        0.25        1.49      1.83 o 
   6  -3   7      323.52      318.61     11.76 o 
   7  -3   7       25.48       19.04      5.92 o 
   8  -3   7      113.31      114.59     10.50 o 
   9  -3   7       45.26       51.00     15.03 o 
 -11  -2   7        9.28        9.35      8.03 o 
 -10  -2   7        6.78       14.29     11.70 o 
  -9  -2   7      147.05      155.81     15.49 o 
  -8  -2   7       28.20       30.12     13.25 o 
  -7  -2   7      607.07      604.62     20.85 o 
  -6  -2   7        3.31        2.52      0.80 o 
  -5  -2   7      462.45      485.17     29.71 o 
  -4  -2   7        1.81        0.30      1.11 o 
  -3  -2   7      734.12      747.51     34.40 o 
  -2  -2   7     1668.72     1785.70     38.19 o 
  -1  -2   7      113.78      127.45      4.89 o 
   0  -2   7       55.00       48.10      2.05 o 
   1  -2   7        0.39       -0.41      1.79 o 
   2  -2   7     1101.88     1161.15     34.38 o 
   3  -2   7       44.83       45.42      5.35 o 
   4  -2   7       52.70       42.65      3.25 o 
   5  -2   7        0.06        2.50      2.56 o 
   6  -2   7      474.91      511.33     14.23 o 
   7  -2   7      281.94      314.73     11.59 o 
   8  -2   7      275.81      308.23     14.59 o 
   9  -2   7       16.46        8.85      7.35 o 
  10  -2   7       77.60       80.85     15.48 o 
 -11  -1   7        5.00        3.63      6.50 o 
 -10  -1   7       29.79       20.14     12.40 o 
  -9  -1   7        1.32        1.33      6.44 o 
  -8  -1   7       78.20       61.16     23.55 o 
  -7  -1   7      118.15      118.67      7.07 o 
  -6  -1   7       81.56       81.10      6.42 o 
  -5  -1   7        3.08        2.68      2.45 o 
  -4  -1   7       97.02      105.18      6.39 o 
  -3  -1   7      157.37      136.53      3.98 o 
  -2  -1   7      113.03      116.19      4.92 o 
  -1  -1   7      652.79      752.41     19.01 o 
   0  -1   7      305.97      316.83      9.01 o 
   1  -1   7       18.17        9.23      3.88 o 
   2  -1   7       81.38       70.07      3.54 o 
   3  -1   7     1085.77     1169.49     20.93 o 
   4  -1   7        8.18        9.59      1.87 o 
   5  -1   7        0.08        0.87      2.75 o 
   6  -1   7      795.05      854.06     21.39 o 
   7  -1   7      642.80      693.85     17.57 o 
   8  -1   7       96.16       86.81      8.30 o 
   9  -1   7      288.36      279.25     26.08 o 
  10  -1   7      117.31      127.85     12.45 o 
  11  -1   7       25.42       22.16     12.55 o 
 -11   0   7       18.90       17.36     18.86 o 
 -10   0   7       53.62       43.45     26.16 o 
  -9   0   7      288.28      313.98     44.13 o 
  -8   0   7       38.19       22.53      8.63 o 
  -7   0   7       30.30       27.60      4.84 o 
  -6   0   7       31.11       35.83      1.53 o 
  -5   0   7     1800.75     1733.42     69.71 o 
  -4   0   7        0.14        7.59      7.77 o 
  -3   0   7      189.88      207.57     10.55 o 
  -2   0   7     2145.57     2273.19     26.20 o 
  -1   0   7        1.36        4.73      2.29 o 
   0   0   7      100.59       83.31      2.64 o 
   1   0   7      646.70      671.74      9.48 o 
   2   0   7      101.52       98.55      2.96 o 
   3   0   7       70.43       73.19      2.02 o 
   4   0   7       14.16       19.03      1.90 o 
   5   0   7      250.68      250.09     17.51 o 
   6   0   7      450.16      458.83      6.99 o 
   7   0   7       16.07       16.43      3.96 o 
   8   0   7       53.70       57.59     13.09 o 
   9   0   7      245.21      218.26     10.76 o 
  10   0   7       64.53       51.11     17.19 o 
  11   0   7       54.68       33.95     12.25 o 
 -11   1   7        0.07       12.09     11.74 o 
 -10   1   7       20.54       12.77     16.09 o 
  -9   1   7        0.19       -0.39     14.01 o 
  -8   1   7       45.14       39.26     18.47 o 
  -7   1   7       36.42       29.53      4.87 o 
  -6   1   7       11.94       14.12      9.43 o 
  -5   1   7       20.18       19.50      0.57 o 
  -4   1   7      135.19      147.26     12.77 o 
  -3   1   7      125.18      145.89     10.33 o 
  -2   1   7     1577.50     1717.17     53.54 o 
  -1   1   7     1808.51     2046.12     30.97 o 
   0   1   7      683.51      748.86     14.31 o 
   1   1   7      174.65      190.19      6.32 o 
   2   1   7      921.82      940.53     10.79 o 
   3   1   7        4.41        2.06      0.99 o 
   4   1   7       15.38       18.22      1.42 o 
   5   1   7      433.96      436.36     12.08 o 
   6   1   7       11.82       10.73      2.70 o 
   7   1   7        8.95        7.79      1.92 o 
   8   1   7      117.17      106.13     23.74 o 
   9   1   7       69.68       63.88     16.12 o 
  10   1   7       85.56       58.95     16.30 o 
  11   1   7        0.47        6.10      8.03 o 
  12   1   7      311.70      336.32     24.32 o 
 -10   2   7       55.83       27.55     22.81 o 
  -9   2   7       15.66       11.50     14.38 o 
  -8   2   7       47.30       45.94      6.72 o 
  -7   2   7        0.20       -0.38      5.40 o 
  -6   2   7       26.03       31.99      1.69 o 
  -5   2   7      161.80      154.17     11.61 o 
  -4   2   7      201.83      201.97      5.68 o 
  -3   2   7      176.67      158.12     17.82 o 
  -2   2   7     1240.21     1265.88     50.47 o 
  -1   2   7      775.42      762.13     11.26 o 
   0   2   7      784.23      897.02     14.80 o 
   1   2   7      418.98      396.60      7.99 o 
   2   2   7      138.19      134.43      3.76 o 
   3   2   7      933.18     1015.51     12.03 o 
   4   2   7      372.76      446.16      8.03 o 
   5   2   7        3.44        7.79      1.63 o 
   6   2   7      177.17      175.37      6.48 o 
   7   2   7      145.03      139.59      4.93 o 
   8   2   7       95.09      109.14     13.35 o 
   9   2   7        0.91        7.23      4.41 o 
  10   2   7       26.30       25.98      9.04 o 
  11   2   7       49.75       33.17     13.78 o 
  12   2   7       21.18       13.25     11.11 o 
 -10   3   7       47.04       40.43     24.49 o 
  -9   3   7       27.21       34.27     11.29 o 
  -8   3   7      210.82      243.75     55.15 o 
  -7   3   7       13.80       16.95      6.59 o 
  -6   3   7       10.92       11.50      4.14 o 
  -5   3   7      460.82      450.34      6.33 o 
  -4   3   7       70.03       76.53      2.26 o 
  -3   3   7       71.20       77.13      3.80 o 
  -2   3   7        7.59       20.71      8.20 o 
  -1   3   7     1175.98     1225.86     15.84 o 
   0   3   7      353.58      335.30      7.15 o 
   1   3   7      308.19      318.54      6.46 o 
   2   3   7     2180.80     2287.73     26.71 o 
   3   3   7      254.68      262.14      6.62 o 
   4   3   7       91.06       98.35      3.67 o 
   5   3   7      230.88      249.86      8.43 o 
   6   3   7      365.90      379.61     14.00 o 
   7   3   7      345.84      352.04      6.23 o 
   8   3   7       28.82       28.93     10.56 o 
   9   3   7        5.37        1.88      2.93 o 
  10   3   7        1.07        0.36      6.81 o 
  11   3   7        7.68       11.93      5.89 o 
 -10   4   7       30.35       36.34     24.08 o 
  -9   4   7        1.64        0.43     19.14 o 
  -8   4   7       44.01       19.09     20.25 o 
  -7   4   7        0.09       43.10     26.49 o 
  -6   4   7       20.30       17.35      3.73 o 
  -5   4   7       15.65       15.23      6.32 o 
  -4   4   7       21.38       18.54      3.08 o 
  -3   4   7        2.83        1.68      1.81 o 
  -2   4   7        0.01        1.76      3.76 o 
  -1   4   7      300.68      296.81      8.61 o 
   0   4   7      963.62     1013.84     12.22 o 
   1   4   7      412.43      392.78      5.50 o 
   2   4   7      208.35      223.45      4.87 o 
   3   4   7     1057.07     1332.03     22.51 o 
   4   4   7       29.10       29.98      2.31 o 
   5   4   7       39.93       33.69      4.09 o 
   6   4   7      469.15      481.58     12.88 o 
   7   4   7       61.45       72.79      1.86 o 
   8   4   7        0.05       -0.11      3.69 o 
   9   4   7      481.03      489.48     26.19 o 
  10   4   7      125.49      121.75     11.05 o 
  11   4   7       84.35       56.24     16.30 o 
  12   4   7       15.73       11.72      5.68 o 
  13   4   7        1.81        5.87      4.61 o 
  -9   5   7        0.14       -6.03     16.86 o 
  -8   5   7        7.05       41.65     28.55 o 
  -7   5   7        0.01        3.91     20.64 o 
  -6   5   7        0.30        9.72     12.07 o 
  -5   5   7      250.20      255.99      8.03 o 
  -4   5   7      266.71      260.61      5.95 o 
  -3   5   7      113.94      114.62      7.52 o 
  -2   5   7       72.70       65.66      3.67 o 
  -1   5   7      102.84      104.56      2.10 o 
   0   5   7        5.15        5.54      1.11 o 
   1   5   7       13.11       16.79      1.01 o 
   2   5   7      269.75      291.11      6.34 o 
   3   5   7      310.21      316.25     10.94 o 
   4   5   7      286.58      301.64     10.26 o 
   5   5   7      248.15      245.38      8.55 o 
   6   5   7      411.63      388.80     21.36 o 
   7   5   7       12.95       17.41      2.61 o 
   8   5   7       30.38       31.97      2.21 o 
   9   5   7       43.57       46.35      9.38 o 
  10   5   7      118.78      100.91      7.64 o 
  11   5   7       38.95       33.91     10.92 o 
  12   5   7        1.42        3.39      4.41 o 
  13   5   7        4.68       14.16      8.05 o 
  -8   6   7       34.57       25.73     25.47 o 
  -7   6   7        0.33        7.63     11.03 o 
  -6   6   7        1.19        5.24     22.58 o 
  -5   6   7       11.26        7.13      7.03 o 
  -4   6   7      252.58      272.77     11.52 o 
  -3   6   7      667.55      736.58     28.84 o 
  -2   6   7       27.65       24.21      1.83 o 
  -1   6   7      460.47      441.08     16.07 o 
   0   6   7      107.41       88.27      5.06 o 
   1   6   7      169.79      187.85      3.27 o 
   2   6   7     1115.62     1249.94     22.25 o 
   3   6   7      415.73      408.18     11.17 o 
   4   6   7      154.34      180.33      6.63 o 
   5   6   7      107.81      113.90      7.09 o 
   6   6   7      282.17      328.66     13.88 o 
   7   6   7      185.69      200.48      2.50 o 
   8   6   7       84.65       80.68      3.43 o 
   9   6   7      249.11      251.44     20.19 o 
  10   6   7        3.76        4.38      6.08 o 
  11   6   7       20.34        9.63      5.37 o 
  12   6   7       90.66       81.58      6.35 o 
  13   6   7       18.52       12.22      7.09 o 
  -8   7   7        7.31       15.86     13.12 o 
  -7   7   7        7.80       35.82     31.86 o 
  -6   7   7        3.67        8.92      8.02 o 
  -5   7   7       77.41       82.32     10.80 o 
  -4   7   7        3.63        9.19      4.70 o 
  -3   7   7        0.38        1.14      2.34 o 
  -2   7   7       42.74       39.50     12.85 o 
  -1   7   7        7.61        6.93      5.28 o 
   0   7   7      403.32      420.56     16.73 o 
   1   7   7       57.40       56.88      1.65 o 
   2   7   7       65.07       57.32      3.23 o 
   3   7   7       13.63       10.89      2.39 o 
   4   7   7        8.08        9.73      1.50 o 
   5   7   7       39.60       40.43      3.94 o 
   6   7   7       51.97       58.79     12.40 o 
   7   7   7      101.13      108.45      1.72 o 
   8   7   7        0.90        0.57      0.43 o 
   9   7   7       26.86       25.59      4.32 o 
  10   7   7       81.49       88.21      6.22 o 
  11   7   7      171.36      204.50     11.55 o 
  12   7   7       14.84       13.22     10.90 o 
  13   7   7        0.10       -3.41      4.22 o 
  -7   8   7       23.60       66.90     27.10 o 
  -6   8   7       56.80       35.69     18.36 o 
  -5   8   7       21.60        9.44     13.27 o 
  -4   8   7        0.38       -4.67      4.67 o 
  -3   8   7        0.70      -19.34     19.34 o 
  -2   8   7      192.70      182.69     45.15 o 
  -1   8   7       69.77       41.63     22.95 o 
   0   8   7      425.57      486.64     46.56 o 
   1   8   7        0.59        0.82      1.88 o 
   2   8   7        9.07        6.79      1.24 o 
   3   8   7       55.16       60.92      2.01 o 
   4   8   7       14.00       14.67      1.36 o 
   5   8   7       84.13       78.68      2.05 o 
   6   8   7      146.81      137.75     10.50 o 
   7   8   7        5.86        5.61      1.44 o 
   8   8   7       65.04       64.08      2.25 o 
   9   8   7       17.91        9.29      6.83 o 
  10   8   7      130.94      148.26     12.24 o 
  11   8   7        2.76        4.65      3.85 o 
  12   8   7       46.62       34.45     16.57 o 
  13   8   7       22.31       20.94     13.25 o 
  -6   9   7        7.93       25.95     24.07 o 
  -5   9   7       50.48       30.73     24.90 o 
  -4   9   7        0.55        0.22      8.86 o 
  -3   9   7       11.76       10.77     14.38 o 
  -2   9   7        7.71       19.03     10.39 o 
  -1   9   7      105.79       57.55     25.08 o 
   0   9   7        3.92        5.61     13.37 o 
   1   9   7        3.11       12.90      6.50 o 
   2   9   7        1.59        3.62      1.35 o 
   3   9   7       33.06       28.13      2.11 o 
   4   9   7       36.47       36.66      1.73 o 
   5   9   7       37.07       33.26      4.27 o 
   6   9   7      107.37       92.33      2.99 o 
   7   9   7       27.61       25.45      1.59 o 
   8   9   7      348.34      345.54      9.50 o 
   9   9   7       64.64       64.87      6.55 o 
  10   9   7       19.83       20.83      6.28 o 
  11   9   7       35.11       24.32     12.64 o 
  12   9   7       39.06       22.14     15.90 o 
  13   9   7        8.73        4.91      4.02 o 
  -5  10   7       13.97       14.53     17.79 o 
  -4  10   7       15.00       18.10     14.25 o 
  -3  10   7        8.81        3.03      4.18 o 
  -2  10   7       53.41       56.42     23.94 o 
  -1  10   7       37.19       26.62     18.07 o 
   0  10   7       33.01       12.85      7.33 o 
   1  10   7        9.87        1.24      2.17 o 
   2  10   7        0.20        0.98      1.46 o 
   3  10   7       10.89        6.60      2.43 o 
   4  10   7       46.46       51.29      4.14 o 
   5  10   7       70.43       63.33      5.02 o 
   6  10   7        2.63        3.07      0.59 o 
   7  10   7       49.56       47.36      1.82 o 
   8  10   7      409.15      410.61     24.86 o 
   9  10   7       37.37       38.93     19.77 o 
  10  10   7       22.30       17.81      7.72 o 
  11  10   7        2.98        3.61      3.98 o 
  12  10   7        0.29        3.85      4.57 o 
  -4  11   7       10.38       20.88     19.44 o 
  -3  11   7       33.09       18.51     13.71 o 
  -2  11   7        9.92        7.02     14.29 o 
  -1  11   7       15.95       12.68     12.42 o 
   0  11   7       12.99        6.79      4.33 o 
   1  11   7       10.19        8.05      4.61 o 
   2  11   7        7.44       11.31      3.18 o 
   3  11   7      129.25       98.12      3.54 o 
   4  11   7        0.54        2.04      1.21 o 
   5  11   7       13.27       12.57      3.32 o 
   6  11   7      136.42      147.05     12.14 o 
   7  11   7       99.61      102.50      6.87 o 
   8  11   7        6.31        7.72      4.55 o 
   9  11   7       13.00       12.90      6.24 o 
  10  11   7       19.25       14.77      5.65 o 
  11  11   7      101.79      104.78     22.60 o 
  12  11   7        9.94        5.79      7.28 o 
  -3  12   7        2.64        0.67     14.61 o 
  -2  12   7        0.36       15.83     11.42 o 
  -1  12   7        2.97       -1.09     16.16 o 
   0  12   7       29.93       19.38      7.65 o 
   1  12   7        2.99        3.67      2.15 o 
   2  12   7       17.47       12.00      4.72 o 
   3  12   7       47.23       46.96      3.39 o 
   4  12   7       16.94        8.13      2.58 o 
   5  12   7      140.85      142.08      8.71 o 
   6  12   7       24.83       20.00      3.56 o 
   7  12   7        1.02        5.16      6.42 o 
   8  12   7        5.50       10.26      3.91 o 
   9  12   7       27.07       33.45     16.77 o 
  10  12   7       12.00        9.40      9.85 o 
  11  12   7       18.65        9.85      8.92 o 
  12  12   7        1.21        1.76      2.67 o 
  -1  13   7        0.02       16.77      8.81 o 
   0  13   7       24.69       10.63      6.15 o 
   1  13   7        1.56        3.24      5.11 o 
   2  13   7       22.85        9.05      9.74 o 
   3  13   7      158.72      150.89      9.31 o 
   4  13   7       11.45       12.74      4.00 o 
   5  13   7       63.51       63.49      2.63 o 
   6  13   7        0.31       -0.98      4.37 o 
   7  13   7       10.43        6.81      4.72 o 
   8  13   7        2.53       -0.04      4.89 o 
   9  13   7        0.12        4.22      3.63 o 
  10  13   7        0.09       -1.06      4.15 o 
  11  13   7        0.38        4.18      4.00 o 
   1  14   7        1.47        4.18      4.92 o 
   2  14   7       13.08        7.05      4.02 o 
   3  14   7        0.05        2.57      3.52 o 
   5  14   7      117.50      123.57     10.33 o 
   6  14   7        3.26        1.18      3.35 o 
   7  14   7        2.71        6.79      4.63 o 
   8  14   7        0.02       -1.65      4.20 o 
   9  14   7       50.67       52.41     21.57 o 
  10  14   7       10.81        3.04      4.79 o 
   6  15   7       12.76       14.31      7.28 o 
   7  15   7       54.19       55.85     10.90 o 
  -7 -10   8        1.33        3.39      4.91 o 
  -6 -10   8       89.97       78.71      6.65 o 
  -5 -10   8       38.61       37.47     17.18 o 
  -4 -10   8       15.26       15.68      7.66 o 
  -3 -10   8        0.06       -0.28      3.15 o 
  -2 -10   8       10.71        8.90      4.74 o 
  -1 -10   8      115.94      127.32     12.38 o 
   0 -10   8        4.13        5.89      3.60 o 
  -9  -9   8        2.80        4.96      4.54 o 
  -8  -9   8       11.73        4.05      4.37 o 
  -7  -9   8       22.08       22.92      8.46 o 
  -6  -9   8        5.18        2.89      4.05 o 
  -5  -9   8      196.43      195.61     10.29 o 
  -4  -9   8      155.46      156.22      9.74 o 
  -3  -9   8        5.94        5.29      4.78 o 
  -2  -9   8       73.05       87.25      5.70 o 
  -1  -9   8       51.73       48.82      4.18 o 
   0  -9   8        1.08        2.32      1.94 o 
   1  -9   8       32.94       32.19      9.82 o 
   2  -9   8       43.50       34.11     10.23 o 
 -10  -8   8       20.30       17.49     12.50 o 
  -9  -8   8      249.55      313.61     12.40 o 
  -8  -8   8       39.89       44.17     15.36 o 
  -7  -8   8        0.36        2.20      3.39 o 
  -6  -8   8       46.26       33.65     15.85 o 
  -5  -8   8      243.93      268.98     12.27 o 
  -4  -8   8      127.81      116.94     14.22 o 
  -3  -8   8        1.46        4.37      2.33 o 
  -2  -8   8       33.92       43.26     12.81 o 
  -1  -8   8        2.50        5.31      2.67 o 
   0  -8   8       12.58       12.06      3.27 o 
   1  -8   8       11.97       11.78      3.00 o 
   2  -8   8        0.06        0.52      2.34 o 
   3  -8   8       13.28       10.95      4.60 o 
   4  -8   8       23.59       23.38      9.31 o 
 -10  -7   8        0.08       -2.24      5.26 o 
  -9  -7   8       14.45        8.83      5.42 o 
  -8  -7   8        7.61        6.11      3.81 o 
  -7  -7   8       27.52       25.16     15.01 o 
  -6  -7   8        0.30       -2.17      4.78 o 
  -5  -7   8       28.40       20.49      7.98 o 
  -4  -7   8       89.46       87.93      5.91 o 
  -3  -7   8      112.43      111.27      5.83 o 
  -2  -7   8     1136.32     1325.10     17.60 o 
  -1  -7   8       57.83       51.17     18.57 o 
   0  -7   8      144.02      146.76      5.44 o 
   1  -7   8      108.88      128.43      4.70 o 
   2  -7   8      111.07      106.20      8.40 o 
   3  -7   8        0.54        1.39      4.17 o 
   4  -7   8       11.71       11.33      6.02 o 
   5  -7   8       14.11       12.81      3.90 o 
 -11  -6   8       46.81       38.15     22.90 o 
 -10  -6   8      102.73      164.70     20.23 o 
  -9  -6   8       50.70       54.80     17.86 o 
  -8  -6   8       57.36       54.98     22.16 o 
  -7  -6   8       15.95       13.03      6.22 o 
  -6  -6   8       15.44       15.33      9.18 o 
  -5  -6   8        5.94        4.11      2.89 o 
  -4  -6   8        9.22        6.52      3.61 o 
  -3  -6   8       76.26       86.60      5.18 o 
  -2  -6   8      140.32      137.80      8.26 o 
  -1  -6   8        6.54        5.15      5.33 o 
   0  -6   8       51.47       50.95     10.81 o 
   1  -6   8      133.97      150.56      5.42 o 
   2  -6   8       25.14       18.08      3.98 o 
   3  -6   8       45.12       45.11      3.61 o 
   4  -6   8        9.07        8.50      4.38 o 
   5  -6   8        0.01        6.69      2.99 o 
   6  -6   8        8.72        7.51      3.84 o 
 -11  -5   8       48.09       25.38     14.48 o 
 -10  -5   8       12.17       15.74      9.55 o 
  -9  -5   8       30.51       61.81      8.48 o 
  -8  -5   8       19.87       12.18      6.92 o 
  -7  -5   8       98.00       98.06      7.89 o 
  -6  -5   8      119.20      124.96     10.63 o 
  -5  -5   8      412.53      371.22     19.49 o 
  -4  -5   8      937.00     1063.60     46.95 o 
  -3  -5   8       25.55       19.44      6.74 o 
  -2  -5   8       33.36       31.71      9.07 o 
  -1  -5   8       85.62       92.47      5.07 o 
   0  -5   8      210.58      203.14      8.60 o 
   1  -5   8      480.47      500.93     12.13 o 
   2  -5   8        1.07        2.11      3.15 o 
   3  -5   8       57.95       54.40      2.60 o 
   4  -5   8       13.90       11.51      3.73 o 
   5  -5   8        0.77        1.58      2.03 o 
   6  -5   8        0.00       -1.15      9.00 o 
   7  -5   8        2.07        4.00      2.77 o 
 -11  -4   8        0.36        3.46      6.05 o 
 -10  -4   8       58.83      196.45     14.64 o 
  -9  -4   8       38.38       25.88     15.05 o 
  -8  -4   8       56.85       41.78     27.10 o 
  -7  -4   8       31.38       31.34     13.74 o 
  -6  -4   8       43.00       45.35     14.49 o 
  -5  -4   8      117.90       99.11      8.46 o 
  -4  -4   8       66.58       71.60      5.85 o 
  -3  -4   8      209.60      191.82      6.92 o 
  -2  -4   8       17.41       16.07      8.83 o 
  -1  -4   8      216.07      208.94      6.18 o 
   0  -4   8      164.93      172.44      5.33 o 
   1  -4   8        1.34        0.37      1.64 o 
   2  -4   8      295.75      301.19      9.38 o 
   3  -4   8       57.41       54.42      2.64 o 
   4  -4   8      792.93      879.96     29.32 o 
   5  -4   8       18.70       16.44      4.22 o 
   6  -4   8       20.96       21.12      6.54 o 
   7  -4   8        4.17        4.91      3.32 o 
   8  -4   8       66.64       60.11      9.95 o 
 -11  -3   8        0.02        6.81      7.74 o 
 -10  -3   8       28.26       38.23     12.40 o 
  -9  -3   8       14.58       13.03      8.07 o 
  -8  -3   8        1.40        4.44      4.11 o 
  -7  -3   8      226.84      206.15     14.44 o 
  -6  -3   8     1017.90     1016.01     49.43 o 
  -5  -3   8      229.81      224.24     14.50 o 
  -4  -3   8      343.05      328.90     11.51 o 
  -3  -3   8       83.21       84.04      6.28 o 
  -2  -3   8       25.87       32.30      9.66 o 
  -1  -3   8      312.13      323.42     13.11 o 
   0  -3   8        5.94        1.65      1.81 o 
   1  -3   8        2.33        0.41      2.11 o 
   2  -3   8       12.33       13.05      3.28 o 
   3  -3   8        1.30        2.68      1.72 o 
   4  -3   8       70.90       65.18      2.33 o 
   5  -3   8       62.66       61.07      5.21 o 
   6  -3   8       15.13       18.93      2.62 o 
   7  -3   8       54.24       48.73      3.85 o 
   8  -3   8        6.52        8.04      3.28 o 
   9  -3   8        1.40       -1.04      4.09 o 
 -11  -2   8       17.49       19.70      8.02 o 
 -10  -2   8        1.41        4.18      5.04 o 
  -9  -2   8       62.50       43.61     13.12 o 
  -8  -2   8      184.00      207.46     20.84 o 
  -7  -2   8      454.46      507.65     26.93 o 
  -6  -2   8        6.81        6.07      8.18 o 
  -5  -2   8      193.44      175.27     14.95 o 
  -4  -2   8      123.06      130.44      8.49 o 
  -3  -2   8      135.74      131.65     12.54 o 
  -2  -2   8      182.89      181.45     12.76 o 
  -1  -2   8       44.15       43.08      3.60 o 
   0  -2   8      835.67      869.38     26.35 o 
   1  -2   8      161.20      179.80      4.46 o 
   2  -2   8        7.83       11.45      2.25 o 
   3  -2   8       68.17       72.25      3.00 o 
   4  -2   8      187.85      181.86      4.96 o 
   5  -2   8        0.78        0.00      1.19 o 
   6  -2   8      327.80      335.44     12.51 o 
   7  -2   8      347.57      362.44     17.10 o 
   8  -2   8      292.91      316.01     25.07 o 
   9  -2   8        1.79       14.11      9.05 o 
  10  -2   8        4.13        0.09      9.30 o 
 -11  -1   8        1.47        3.20      6.31 o 
 -10  -1   8        2.22        5.05      4.22 o 
  -9  -1   8        8.14       13.12     10.88 o 
  -8  -1   8      204.17      243.89     18.47 o 
  -7  -1   8      202.13      227.20     30.67 o 
  -6  -1   8       22.40       24.47     11.74 o 
  -5  -1   8       71.08       65.78      3.52 o 
  -4  -1   8        0.02       -0.04      0.57 o 
  -3  -1   8       52.81       50.24      3.56 o 
  -2  -1   8       69.46       68.32      1.82 o 
  -1  -1   8       37.08       40.39      7.11 o 
   0  -1   8        3.06        3.41      1.36 o 
   1  -1   8        7.31        5.28      1.98 o 
   2  -1   8      111.28      116.70      2.97 o 
   3  -1   8        4.96        8.53      1.81 o 
   4  -1   8        9.37        7.81      3.50 o 
   5  -1   8      253.03      262.42      7.25 o 
   6  -1   8        5.65        6.60      2.80 o 
   7  -1   8      143.65      136.13      4.54 o 
   8  -1   8       44.55       45.67      5.42 o 
   9  -1   8       55.87       40.49     15.44 o 
  10  -1   8      123.03      120.08     24.53 o 
 -11   0   8        0.08       10.81      6.76 o 
 -10   0   8       53.30       51.07     15.05 o 
  -9   0   8      200.27      191.69     23.16 o 
  -8   0   8      119.82       96.98     43.67 o 
  -7   0   8        5.92       28.58      9.79 o 
  -6   0   8        4.84        0.35     10.09 o 
  -5   0   8        6.74        6.89      8.85 o 
  -4   0   8      350.70      339.54     15.57 o 
  -3   0   8       25.13       22.95      2.83 o 
  -2   0   8      564.66      597.59     13.09 o 
  -1   0   8       64.14       80.01      5.24 o 
   0   0   8        4.52        1.26      2.34 o 
   1   0   8      413.31      423.97      9.78 o 
   2   0   8       15.66       15.11      3.27 o 
   3   0   8        0.77        1.81      0.90 o 
   4   0   8        5.56        7.28      1.90 o 
   5   0   8        3.73        1.38      2.13 o 
   6   0   8      177.60      185.23      6.59 o 
   7   0   8        4.49        4.15      1.63 o 
   8   0   8        2.78        2.25      3.18 o 
   9   0   8        0.36        5.11      6.07 o 
  10   0   8       96.82       66.54     28.41 o 
  11   0   8       37.36       16.68     21.75 o 
 -10   1   8       46.39       45.26     39.15 o 
  -9   1   8      186.42      180.20     19.54 o 
  -8   1   8       30.09       22.30      8.42 o 
  -7   1   8       62.90       55.41     18.70 o 
  -6   1   8        0.18        1.38      2.24 o 
  -5   1   8        0.20       -3.75      3.75 o 
  -4   1   8        4.82       12.71      4.37 o 
  -3   1   8      237.32      293.22      6.63 o 
  -2   1   8      166.14      168.67      5.50 o 
  -1   1   8        0.09        0.69      1.13 o 
   0   1   8      454.36      492.45     12.30 o 
   1   1   8       69.18       66.05      2.62 o 
   2   1   8      312.20      292.90      5.55 o 
   3   1   8       79.98       72.85      1.72 o 
   4   1   8        6.97       11.67      1.77 o 
   5   1   8      653.21      663.75     14.12 o 
   6   1   8        3.65        4.17      1.91 o 
   7   1   8      219.49      222.03      4.99 o 
   8   1   8        2.69       -0.21      6.03 o 
   9   1   8       18.08       13.40      5.35 o 
  10   1   8       27.58       19.31      9.02 o 
  11   1   8        0.90        3.53      5.16 o 
 -10   2   8       16.35       -1.65     13.74 o 
  -9   2   8       62.99       45.74     22.03 o 
  -8   2   8       12.77       14.30      4.33 o 
  -7   2   8        5.72       -1.45     12.11 o 
  -6   2   8        7.64        7.31      3.89 o 
  -5   2   8       44.00       56.24      7.39 o 
  -4   2   8       44.68       52.74      6.62 o 
  -3   2   8      287.39      297.45     12.09 o 
  -2   2   8       32.92       34.74      6.91 o 
  -1   2   8      286.31      281.06     11.21 o 
   0   2   8       37.38       38.63      1.68 o 
   1   2   8      144.91      162.65      3.96 o 
   2   2   8      599.40      620.42     11.44 o 
   3   2   8      329.10      323.57      4.18 o 
   4   2   8      126.52      117.88      5.55 o 
   5   2   8        0.34        1.08      1.30 o 
   6   2   8        0.61        1.11      1.62 o 
   7   2   8       28.23       24.07      4.88 o 
   8   2   8        2.25       -0.44      4.00 o 
   9   2   8       13.26        6.51      5.20 o 
  10   2   8       48.73       31.13     11.83 o 
  11   2   8       14.41        9.39      6.02 o 
  12   2   8        0.21        3.13      4.22 o 
 -10   3   8        1.43       13.27     11.29 o 
  -9   3   8        0.58        8.13      9.76 o 
  -8   3   8       16.45       28.64     14.59 o 
  -7   3   8      165.73      169.31     10.44 o 
  -6   3   8        0.21        1.26      1.25 o 
  -5   3   8      245.71      281.69     12.72 o 
  -4   3   8       54.16       56.59      5.98 o 
  -3   3   8      115.54      114.12     10.65 o 
  -2   3   8       50.97       62.41      3.88 o 
  -1   3   8       19.25       12.93      2.07 o 
   0   3   8        4.13        0.56      1.03 o 
   1   3   8       16.76       21.22      2.36 o 
   2   3   8       52.02       56.33      2.20 o 
   3   3   8       34.07       40.73      1.96 o 
   4   3   8      125.48      125.73      1.94 o 
   5   3   8      386.92      404.85     10.78 o 
   6   3   8       92.38       90.02     10.53 o 
   7   3   8       13.61       15.77      2.50 o 
   8   3   8        1.50        3.11      2.88 o 
   9   3   8        3.87        6.46      6.31 o 
  10   3   8        3.05        3.55      4.64 o 
  11   3   8        0.72        5.66      5.00 o 
  12   3   8       20.23       15.12      8.70 o 
  -9   4   8       12.42       14.40     12.33 o 
  -8   4   8        1.77       10.66     14.90 o 
  -7   4   8       47.18       44.65     18.96 o 
  -6   4   8        0.89        1.43      2.95 o 
  -5   4   8       22.09       24.08      6.91 o 
  -4   4   8       13.28       11.58      0.62 o 
  -3   4   8       52.49       53.50      3.64 o 
  -2   4   8      653.63      672.86     17.46 o 
  -1   4   8        3.14        4.44      1.66 o 
   0   4   8       73.35       61.52      1.95 o 
   1   4   8        9.56       11.96      2.10 o 
   2   4   8       21.68       22.61      1.71 o 
   3   4   8      247.45      233.68      7.28 o 
   4   4   8        9.84        8.28      2.93 o 
   5   4   8        0.06        1.78      1.49 o 
   6   4   8       47.30       43.42      1.47 o 
   7   4   8       42.97       44.99      1.39 o 
   8   4   8       33.72       22.21     13.03 o 
   9   4   8       99.49       92.83      8.54 o 
  10   4   8      102.12       86.25      6.93 o 
  11   4   8       29.46       35.56     10.83 o 
  12   4   8       26.12        9.02      8.24 o 
  -9   5   8       39.62       23.99     20.05 o 
  -8   5   8        0.13        5.92     15.62 o 
  -7   5   8       35.02       32.99     28.95 o 
  -6   5   8      115.48      127.19     47.72 o 
  -5   5   8        2.61        0.72      6.93 o 
  -4   5   8       80.21       70.05      4.13 o 
  -3   5   8      120.05      121.37      3.00 o 
  -2   5   8       17.30       14.00      4.63 o 
  -1   5   8       18.55       13.25      3.28 o 
   0   5   8      106.54       92.74      2.96 o 
   1   5   8      189.68      196.94      4.99 o 
   2   5   8       61.17       51.18      1.13 o 
   3   5   8      254.71      265.42      6.38 o 
   4   5   8        4.84        6.73      1.59 o 
   5   5   8       15.03       20.71      5.02 o 
   6   5   8      125.64      140.77      7.86 o 
   7   5   8       13.19       10.94      2.08 o 
   8   5   8       67.43       61.10      7.57 o 
   9   5   8        0.87        1.56      3.28 o 
  10   5   8        8.23        6.05      3.85 o 
  11   5   8        0.02        5.37      3.70 o 
  12   5   8        1.55       -0.61      5.59 o 
  13   5   8        2.43       -1.70      5.13 o 
  -8   6   8        0.99       12.48     23.21 o 
  -7   6   8       10.09        9.70      8.16 o 
  -6   6   8        0.12      -11.55     19.16 o 
  -5   6   8        9.14        9.46      6.01 o 
  -4   6   8       79.50       80.33      3.79 o 
  -3   6   8        1.66        2.82      5.06 o 
  -2   6   8      100.06       93.99      4.35 o 
  -1   6   8      563.69      534.99     14.16 o 
   0   6   8      148.89      168.44      4.44 o 
   1   6   8       23.83       21.51      1.15 o 
   2   6   8      119.34      133.64      2.03 o 
   3   6   8      173.18      161.56      2.48 o 
   4   6   8      166.68      183.20      4.92 o 
   5   6   8       99.94      112.30      3.45 o 
   6   6   8        6.61        7.03      5.04 o 
   7   6   8       26.45       26.27      8.46 o 
   8   6   8      102.04       96.75      4.29 o 
   9   6   8        7.21        6.48      5.20 o 
  10   6   8       27.27       28.38     11.09 o 
  11   6   8       40.69       44.24     15.46 o 
  12   6   8        0.29        3.55      5.48 o 
  13   6   8       29.82       28.47     12.85 o 
  -7   7   8       42.96       31.16     27.01 o 
  -6   7   8       14.67        2.83     13.27 o 
  -5   7   8       43.44       71.20     32.56 o 
  -4   7   8        0.32        0.71      1.27 o 
  -3   7   8       35.27       30.68      4.98 o 
  -2   7   8       16.43       10.72     13.96 o 
  -1   7   8       43.99       47.37      2.11 o 
   0   7   8       85.63       64.84      3.34 o 
   1   7   8       12.62       13.05      1.03 o 
   2   7   8      416.39      399.34      8.40 o 
   3   7   8      114.68      108.26      2.62 o 
   4   7   8       63.62       70.33      3.80 o 
   5   7   8       39.79       37.02      3.26 o 
   6   7   8        5.41        2.26      3.26 o 
   7   7   8       39.95       40.15      8.61 o 
   8   7   8        3.14        1.89      2.63 o 
   9   7   8       39.34       40.45     10.68 o 
  10   7   8       18.68       14.98      5.22 o 
  11   7   8        0.06       -1.70      4.78 o 
  12   7   8       58.82       73.31     23.42 o 
  13   7   8        7.21       14.09      6.05 o 
  -7   8   8        1.24       12.50     19.20 o 
  -6   8   8        0.02        0.30     22.14 o 
  -5   8   8        0.00       -3.67     12.83 o 
  -4   8   8        5.45       13.72     12.00 o 
  -3   8   8      101.17      110.57     10.34 o 
  -2   8   8       34.58       38.01      6.58 o 
  -1   8   8       21.82       26.33      5.83 o 
   0   8   8       12.17       14.04      2.84 o 
   1   8   8       99.77       84.93      6.70 o 
   2   8   8      327.52      332.68      8.68 o 
   3   8   8        0.02        5.37      4.38 o 
   4   8   8        9.36        7.67      1.60 o 
   5   8   8       15.39       17.57      6.13 o 
   6   8   8        0.51        3.11      2.94 o 
   7   8   8       54.89       43.71     15.03 o 
   8   8   8        5.19        5.15      4.18 o 
   9   8   8      144.45      179.14      8.42 o 
  10   8   8       27.60       31.43     12.18 o 
  11   8   8        7.31       12.75      5.13 o 
  12   8   8       46.38       42.00     20.38 o 
  13   8   8        3.25        3.39      3.59 o 
  -6   9   8       39.87       39.00     22.58 o 
  -5   9   8       32.67       29.60     15.79 o 
  -4   9   8        1.32        5.13     12.42 o 
  -3   9   8      140.52      159.56     16.98 o 
  -2   9   8        9.01       19.42     22.10 o 
  -1   9   8        6.15       -3.33     17.27 o 
   0   9   8      149.66      117.72     43.04 o 
   1   9   8       23.96       13.24      7.05 o 
   2   9   8       33.37       29.76      6.66 o 
   3   9   8       46.27       50.30      6.14 o 
   4   9   8        4.35        6.25      2.85 o 
   5   9   8      261.66      270.38     10.05 o 
   6   9   8        8.43        6.35      4.07 o 
   7   9   8      315.41      346.73      9.79 o 
   8   9   8        4.46        1.72      3.92 o 
   9   9   8      246.21      263.53     30.19 o 
  10   9   8        0.59        3.52      2.65 o 
  11   9   8        8.31       10.42      6.20 o 
  12   9   8        0.51        2.59      4.17 o 
  13   9   8        9.03        6.61      7.66 o 
  -5  10   8        4.22       -2.02     21.25 o 
  -4  10   8       45.11       32.69     24.84 o 
  -3  10   8        0.00       13.51      9.31 o 
  -2  10   8       57.95       47.95     21.07 o 
  -1  10   8       45.60       26.47     14.48 o 
   0  10   8       37.84       11.59     12.40 o 
   1  10   8       91.79      101.46     32.86 o 
   2  10   8       18.83       14.74      7.70 o 
   3  10   8        4.61        3.78      2.83 o 
   4  10   8       95.56       97.40      4.59 o 
   5  10   8        4.96        4.60      1.80 o 
   6  10   8        0.94        0.59      4.87 o 
   7  10   8       12.77        5.50      4.04 o 
   8  10   8      159.84      165.87     10.64 o 
   9  10   8      111.81       97.93     21.94 o 
  10  10   8       75.89       83.14      9.50 o 
  11  10   8       72.10       73.33      7.37 o 
  12  10   8       28.28       24.42     10.00 o 
  13  10   8        0.49       -3.85      5.04 o 
  -4  11   8        8.15       28.90     33.45 o 
  -3  11   8       12.53       12.75     15.01 o 
  -2  11   8       44.90       23.42     12.07 o 
  -1  11   8       49.07       21.73     20.44 o 
   0  11   8       17.76       14.31     11.74 o 
   1  11   8        1.39       -5.94     14.75 o 
   2  11   8        2.00        2.70      2.37 o 
   3  11   8       18.91       15.00      3.70 o 
   4  11   8      141.11      132.67      4.30 o 
   5  11   8       83.95       88.50      9.64 o 
   6  11   8       16.70        4.57      5.44 o 
   7  11   8       44.97       37.32     17.01 o 
   8  11   8        1.89       -2.05      4.72 o 
   9  11   8       19.09       17.12      8.33 o 
  10  11   8        5.79        2.92      4.85 o 
  11  11   8       19.16        8.89      4.57 o 
  12  11   8       25.47       15.81     13.48 o 
  -2  12   8        3.92       23.49     15.57 o 
  -1  12   8        1.23       -3.24     16.42 o 
   0  12   8       35.80       18.29     12.66 o 
   2  12   8        2.73        1.78      1.41 o 
   3  12   8       67.43       70.83     11.35 o 
   4  12   8        1.02        2.25      1.30 o 
   5  12   8       39.11       37.32     17.16 o 
   6  12   8        0.90        2.87      3.28 o 
   7  12   8        6.80        2.50      3.87 o 
   8  12   8        0.20        1.85      3.63 o 
   9  12   8       31.83       22.99     11.96 o 
  10  12   8        4.17        4.04      3.65 o 
  11  12   8        0.75        1.52      4.24 o 
  12  12   8        3.21        1.48      2.02 o 
  -1  13   8       23.56       17.33     16.70 o 
   0  13   8        7.42       21.20     19.62 o 
   2  13   8        0.93        4.39      3.92 o 
   3  13   8       21.18       19.46     10.76 o 
   4  13   8      171.88      183.88     13.31 o 
   5  13   8        4.24        3.87      4.24 o 
   6  13   8       38.54       32.43     15.49 o 
   7  13   8        1.55        1.37      2.59 o 
   8  13   8        0.16        3.76      4.46 o 
   9  13   8        2.84        3.44      2.83 o 
  10  13   8        3.81        1.54      3.59 o 
  11  13   8        0.65        1.52      3.09 o 
   2  14   8        4.07        3.00      2.43 o 
   5  14   8       33.00       28.21     12.74 o 
   6  14   8        0.71        3.46      1.98 o 
   7  14   8       15.83       16.35      9.57 o 
   8  14   8       23.96       30.56      8.96 o 
   9  14   8        3.66        4.78      2.26 o 
  10  14   8       23.69       10.53     12.07 o 
   6  15   8        9.67       10.76      5.13 o 
   7  15   8       32.25       24.20     11.37 o 
   8  15   8       17.30        8.79      7.28 o 
  -5 -10   9        1.77        3.44      5.20 o 
  -4 -10   9        1.06        2.81      3.09 o 
  -3 -10   9       28.21       26.40     11.40 o 
  -2 -10   9       25.31       16.01      9.63 o 
  -8  -9   9       47.83       54.59      6.89 o 
  -7  -9   9       32.19       25.55     13.03 o 
  -6  -9   9        1.17        0.39      3.57 o 
  -5  -9   9        5.57        6.07      3.83 o 
  -4  -9   9        1.01        4.17      4.28 o 
  -3  -9   9       34.90       31.62     12.88 o 
  -2  -9   9        1.62        0.19      1.37 o 
  -1  -9   9        6.31        5.41      2.63 o 
   0  -9   9       30.97       23.67      5.57 o 
   1  -9   9        0.34        2.00      2.41 o 
  -9  -8   9      156.18      188.19     18.62 o 
  -8  -8   9      161.15      212.20     12.50 o 
  -7  -8   9       11.59       15.75      8.16 o 
  -6  -8   9        3.02        1.85      3.22 o 
  -5  -8   9       34.20       29.01     29.80 o 
  -4  -8   9        9.73       10.68      7.42 o 
  -3  -8   9       80.75       84.15     77.42 o 
  -2  -8   9      119.63      124.77      8.57 o 
  -1  -8   9        0.66        3.16      2.33 o 
   0  -8   9       25.30       21.54      5.92 o 
   1  -8   9       27.05       24.24      6.52 o 
   2  -8   9       28.11       31.91      5.34 o 
   3  -8   9        3.34        1.25      5.74 o 
  -9  -7   9       30.59       34.19     19.68 o 
  -8  -7   9       18.21       13.81      7.74 o 
  -7  -7   9       86.95       76.73      7.61 o 
  -6  -7   9       32.60       33.25     11.55 o 
  -5  -7   9        0.47       -4.09      4.09 o 
  -4  -7   9        1.10        3.44      4.48 o 
  -3  -7   9       10.90        5.41      3.17 o 
  -2  -7   9        8.87       10.85      7.94 o 
  -1  -7   9        8.45        9.48      6.65 o 
   0  -7   9       15.39       16.65      4.50 o 
   1  -7   9        2.20        4.07      1.32 o 
   2  -7   9      203.85      211.89      9.85 o 
   3  -7   9        5.82        7.23      3.80 o 
   4  -7   9       73.98       63.21     15.11 o 
 -10  -6   9       71.10       56.52     30.43 o 
  -9  -6   9      194.46      220.49     17.62 o 
  -8  -6   9       63.67       64.62     26.58 o 
  -7  -6   9       37.41       27.27     15.44 o 
  -6  -6   9        2.33        3.28      3.33 o 
  -5  -6   9       89.75       82.95      6.11 o 
  -4  -6   9       15.36       16.62      5.13 o 
  -3  -6   9      358.92      364.00     21.23 o 
  -2  -6   9       13.57        7.59      5.83 o 
  -1  -6   9        5.22        3.37      3.37 o 
   0  -6   9        1.34        2.15      3.39 o 
   1  -6   9       54.68       58.77      2.95 o 
   2  -6   9        8.54        2.84      2.62 o 
   3  -6   9       47.24       47.11      4.48 o 
   4  -6   9       36.52       28.04      9.27 o 
   5  -6   9        3.77        2.97      1.73 o 
   6  -6   9       40.97       24.36     11.88 o 
 -10  -5   9       14.04       10.44      8.61 o 
  -9  -5   9       26.61       22.45     14.16 o 
  -8  -5   9        6.08        2.05      6.90 o 
  -7  -5   9      280.97      250.39     12.29 o 
  -6  -5   9      216.24      254.00     26.49 o 
  -5  -5   9       96.95       74.08     24.95 o 
  -3  -5   9       14.79        7.00      5.41 o 
  -2  -5   9        0.66        1.89      3.35 o 
  -1  -5   9      195.91      196.11      8.91 o 
   0  -5   9      103.35       87.10      7.12 o 
   1  -5   9       60.72       65.36      2.82 o 
   2  -5   9        8.29        6.62      3.54 o 
   3  -5   9       11.19        7.95      2.68 o 
   4  -5   9       52.80       49.13      2.41 o 
   5  -5   9        3.50       -2.47      2.47 o 
   6  -5   9        8.60        8.09      5.17 o 
   7  -5   9        0.80        0.98      1.81 o 
 -10  -4   9       50.63       47.46     25.58 o 
  -9  -4   9       19.39       17.23     13.53 o 
  -8  -4   9       64.30       47.48     17.27 o 
  -7  -4   9        7.07        2.85      4.66 o 
  -6  -4   9        8.58       -0.54      3.81 o 
  -5  -4   9      631.98      694.34     32.58 o 
  -4  -4   9      288.56      287.90     16.83 o 
  -3  -4   9       46.90       51.61      5.22 o 
  -2  -4   9        7.26        9.00      3.55 o 
  -1  -4   9      301.00      299.94      9.71 o 
   0  -4   9      249.16      237.15      7.74 o 
   1  -4   9       12.09        6.76      1.81 o 
   2  -4   9        0.55        0.23      1.61 o 
   3  -4   9        0.11       -0.33      1.61 o 
   4  -4   9        0.27       -0.13      2.37 o 
   5  -4   9        0.03        0.79      2.40 o 
   6  -4   9       10.73        6.34      3.48 o 
   7  -4   9        0.08        5.20      2.69 o 
   8  -4   9      120.58      122.62     11.38 o 
 -11  -3   9       11.18        2.39      3.76 o 
 -10  -3   9        2.62        2.41      6.03 o 
  -9  -3   9       11.02       10.16      6.13 o 
  -8  -3   9        2.44        4.68      4.24 o 
  -7  -3   9        7.88       12.31      5.28 o 
  -6  -3   9      585.66      566.96     34.43 o 
  -5  -3   9      898.09      825.59     36.34 o 
  -4  -3   9      179.00      186.91     12.92 o 
  -3  -3   9      332.22      331.29     24.42 o 
  -2  -3   9      396.10      423.16     27.95 o 
  -1  -3   9      984.73     1018.01     12.28 o 
   0  -3   9       51.60       65.09      6.30 o 
   1  -3   9       53.80       49.05      8.46 o 
   2  -3   9      628.93      637.20     17.30 o 
   3  -3   9      133.63      152.70      9.74 o 
   4  -3   9        0.84        0.31      1.83 o 
   5  -3   9        7.00        3.72      3.33 o 
   6  -3   9        4.67        2.27      1.86 o 
   7  -3   9       23.45       20.93      6.58 o 
   8  -3   9        8.15        6.86      6.29 o 
 -11  -2   9       45.24       45.00     19.07 o 
 -10  -2   9        1.59        7.16      7.42 o 
  -9  -2   9      184.56      201.76     12.22 o 
  -8  -2   9        6.97        7.96      8.20 o 
  -7  -2   9       83.98       70.77     23.21 o 
  -6  -2   9       86.00       81.51      6.57 o 
  -5  -2   9        3.13        3.48      2.65 o 
  -4  -2   9        0.25        0.55      0.53 o 
  -3  -2   9       97.92       97.74      5.29 o 
  -2  -2   9       39.62       34.16      5.57 o 
  -1  -2   9      139.76      153.50      8.93 o 
   0  -2   9      561.56      591.86     13.00 o 
   1  -2   9      332.09      311.66     10.74 o 
   2  -2   9        0.36        1.51      1.58 o 
   3  -2   9      185.17      177.89      4.75 o 
   4  -2   9      376.49      378.12      9.94 o 
   5  -2   9        0.85       -0.49      3.21 o 
   6  -2   9      159.90      163.36      7.62 o 
   7  -2   9      188.29      188.45      7.08 o 
   8  -2   9       91.67       89.68      7.39 o 
   9  -2   9       22.85       11.97      4.88 o 
 -10  -1   9        6.72       11.70      5.87 o 
  -9  -1   9        0.37       -3.52      8.61 o 
  -8  -1   9       21.41       10.77      5.57 o 
  -7  -1   9      759.77      745.14     46.89 o 
  -6  -1   9      110.34      118.20     11.33 o 
  -5  -1   9      314.79      297.30     22.84 o 
  -4  -1   9       22.48       23.26      2.67 o 
  -3  -1   9        1.37        2.16      0.93 o 
  -2  -1   9      140.54      137.17      3.72 o 
  -1  -1   9       21.80       28.86      4.78 o 
   0  -1   9        2.50        0.75      1.70 o 
   1  -1   9       17.13       22.71      3.80 o 
   2  -1   9      695.61      722.92     14.86 o 
   3  -1   9       72.25       69.99      2.66 o 
   4  -1   9       65.13       61.02      2.87 o 
   5  -1   9      135.32      135.31      6.39 o 
   6  -1   9      329.18      340.24     12.43 o 
   7  -1   9       92.28       97.58      5.67 o 
   8  -1   9       54.71       51.04      2.80 o 
   9  -1   9        0.29        3.54     11.51 o 
  10  -1   9        1.90        2.45      4.17 o 
 -10   0   9        0.90        2.22      4.50 o 
  -9   0   9       31.07       23.81     11.24 o 
  -8   0   9        0.45        6.81      9.52 o 
  -7   0   9       49.05       47.74     18.40 o 
  -6   0   9        0.26        7.09      5.04 o 
  -5   0   9       36.28       28.56     11.55 o 
  -4   0   9        1.09        1.67      4.04 o 
  -3   0   9        0.42       -0.56      0.67 o 
  -2   0   9       97.90      100.99      1.92 o 
  -1   0   9      162.74      189.41      4.79 o 
   0   0   9        0.36        2.22      1.21 o 
   1   0   9      389.24      403.11     12.48 o 
   2   0   9       44.67       54.05      2.84 o 
   3   0   9        0.07        0.24      2.19 o 
   4   0   9      152.16      143.61      6.14 o 
   5   0   9     1737.74     1887.47     69.56 o 
   6   0   9       97.53       98.86      6.61 o 
   7   0   9      286.81      298.69     11.24 o 
   8   0   9      697.35      705.65     16.36 o 
   9   0   9       44.04       31.96      9.32 o 
  10   0   9        1.54       -0.26      7.82 o 
 -10   1   9       49.42       27.53     13.14 o 
  -9   1   9      239.96      269.12     12.68 o 
  -8   1   9      120.91      104.97     11.15 o 
  -7   1   9       30.22       31.09      9.23 o 
  -6   1   9       67.29       69.36      5.39 o 
  -5   1   9       32.10       37.49      8.66 o 
  -4   1   9        0.03        1.85      2.43 o 
  -3   1   9        0.06        5.54      2.96 o 
  -2   1   9        1.63        1.78      3.11 o 
  -1   1   9       61.48       59.34      2.19 o 
   0   1   9        6.15        3.74      1.58 o 
   1   1   9      193.54      183.94      9.15 o 
   2   1   9        1.28        1.68      0.77 o 
   3   1   9      478.14      488.85     15.81 o 
   4   1   9      123.30      135.45      7.09 o 
   5   1   9      404.00      415.14      6.40 o 
   6   1   9       39.00       37.81      6.20 o 
   7   1   9      382.50      416.54     15.18 o 
   8   1   9      131.73      139.94      8.73 o 
   9   1   9       29.78       30.46      9.03 o 
  10   1   9      107.92       97.67     10.56 o 
  11   1   9       76.99       48.45     29.92 o 
 -10   2   9       26.62       21.58     13.38 o 
  -9   2   9       42.15       33.80     18.97 o 
  -8   2   9      157.84      154.41     10.47 o 
  -7   2   9       87.08      103.53     15.26 o 
  -6   2   9      149.91      163.14     17.78 o 
  -5   2   9        0.39        3.23      3.82 o 
  -4   2   9       11.05        5.77      3.02 o 
  -3   2   9      346.35      382.08     23.56 o 
  -2   2   9      114.92      152.99     15.65 o 
  -1   2   9      753.15      753.64     22.27 o 
   0   2   9       62.25       50.72      2.55 o 
   1   2   9       49.78       46.16      2.04 o 
   2   2   9       29.92       30.30      3.86 o 
   3   2   9      148.46      140.40      3.70 o 
   4   2   9      230.58      237.64      8.87 o 
   5   2   9       70.83       67.62      1.94 o 
   6   2   9      138.09      145.09      4.19 o 
   7   2   9       96.75      102.38      3.86 o 
   8   2   9      224.36      219.89     14.65 o 
   9   2   9       93.54       83.29     17.54 o 
  10   2   9      203.65      203.72     20.05 o 
  11   2   9        6.55        8.33      7.33 o 
  -9   3   9       94.46       84.73     28.32 o 
  -8   3   9       69.99       68.55     37.43 o 
  -7   3   9      104.56      102.17      5.16 o 
  -6   3   9      187.39      178.43      9.40 o 
  -5   3   9      291.68      290.63     25.39 o 
  -4   3   9       40.88       40.39      3.82 o 
  -3   3   9        8.15        2.32      3.50 o 
  -2   3   9      373.97      381.93     12.40 o 
  -1   3   9       63.08       59.32      3.89 o 
   0   3   9       86.28       81.30      2.84 o 
   1   3   9       34.05       30.10      2.62 o 
   2   3   9       78.16       77.37      1.68 o 
   3   3   9       53.54       59.83      2.14 o 
   4   3   9        3.40        6.49      0.71 o 
   5   3   9        0.03        0.59      0.58 o 
   6   3   9       11.83       14.96      2.43 o 
   7   3   9       49.02       54.90      7.93 o 
   8   3   9        9.87        8.53      5.56 o 
   9   3   9       25.69       24.17      7.18 o 
  10   3   9       33.91       21.27      9.87 o 
  11   3   9      459.99      463.85     34.60 o 
  12   3   9        7.41        1.83      5.76 o 
  -9   4   9        0.07       17.05     13.16 o 
  -8   4   9       21.56       16.11     18.31 o 
  -7   4   9      197.01      143.52     82.88 o 
  -6   4   9       88.63       85.61      7.36 o 
  -5   4   9        0.30        2.39      1.60 o 
  -4   4   9      843.08      866.26     27.89 o 
  -3   4   9      171.13      167.58     11.88 o 
  -2   4   9        0.00        3.61      2.30 o 
  -1   4   9       31.31       30.58      3.73 o 
   0   4   9       11.22        9.92      1.80 o 
   1   4   9      437.05      441.49     10.89 o 
   2   4   9      117.76      136.18      3.24 o 
   3   4   9        4.25        4.22      1.08 o 
   4   4   9       78.91       81.48      3.54 o 
   5   4   9       85.79       89.65      3.77 o 
   6   4   9       74.88       78.01      4.67 o 
   7   4   9        0.00        1.84      1.37 o 
   8   4   9        3.20        6.40      3.69 o 
   9   4   9        2.53        3.67      5.74 o 
  10   4   9        5.72        6.16      6.26 o 
  11   4   9       34.09       30.41     13.88 o 
  12   4   9        0.14       -4.07      6.41 o 
  -8   5   9       16.24        8.00     13.99 o 
  -7   5   9       86.55       71.59     20.55 o 
  -6   5   9       60.45       41.52     28.14 o 
  -5   5   9      123.06      134.10      5.17 o 
  -4   5   9        3.25        3.94      2.53 o 
  -3   5   9       36.97       34.91      4.26 o 
  -2   5   9      716.89      716.44     10.39 o 
  -1   5   9      447.52      438.04     10.87 o 
   0   5   9      109.39      101.53      2.41 o 
   1   5   9        5.81        4.53      1.18 o 
   2   5   9        5.25        4.72      0.92 o 
   3   5   9        6.48        7.94      2.04 o 
   4   5   9       22.86       37.89      4.48 o 
   5   5   9       14.75        9.80      3.37 o 
   6   5   9      180.01      186.50      4.59 o 
   7   5   9        9.50        7.18      4.74 o 
   8   5   9       10.37        7.76      4.28 o 
   9   5   9       62.63       55.24     19.40 o 
  10   5   9       33.32       20.88     10.35 o 
  11   5   9       14.86        9.00      6.18 o 
  12   5   9        9.42       10.48      5.87 o 
  -8   6   9        5.39        5.33     11.68 o 
  -7   6   9        7.56        9.61      8.57 o 
  -6   6   9        7.12       -0.76     18.49 o 
  -5   6   9      237.18      234.23     14.40 o 
  -4   6   9        1.37        2.64      2.64 o 
  -3   6   9      551.33      572.00     18.79 o 
  -2   6   9     1170.96     1261.85     64.51 o 
  -1   6   9      131.84      129.02      2.82 o 
   0   6   9      790.87      775.64     14.52 o 
   1   6   9     1286.07     1338.31     20.31 o 
   2   6   9      466.56      417.68      7.61 o 
   3   6   9       29.28       26.09      1.55 o 
   4   6   9      759.57      782.50     22.38 o 
   5   6   9       65.95       83.15      4.55 o 
   6   6   9        3.16        0.55      2.07 o 
   7   6   9       14.66       10.26      5.87 o 
   8   6   9       24.16       11.18      4.63 o 
   9   6   9       83.55       85.32     17.98 o 
  10   6   9        9.16        9.40      4.61 o 
  11   6   9        8.20        9.55      6.68 o 
  12   6   9        0.63       -4.22      5.50 o 
  -7   7   9        8.31       17.55     15.74 o 
  -6   7   9       41.58       29.60     16.25 o 
  -5   7   9       19.98        1.04     15.59 o 
  -4   7   9      116.57      115.94     12.29 o 
  -3   7   9        5.55        3.25      1.63 o 
  -2   7   9      546.84      544.11     22.78 o 
  -1   7   9      289.56      285.87      8.93 o 
   0   7   9      317.13      280.05     11.40 o 
   1   7   9      365.86      382.07      5.41 o 
   2   7   9      138.83      134.67      2.22 o 
   3   7   9      695.01      702.04     18.99 o 
   4   7   9      637.23      672.69     31.25 o 
   5   7   9      230.65      216.69      4.93 o 
   6   7   9        1.70        0.78      1.43 o 
   7   7   9      190.31      193.10      7.74 o 
   8   7   9        3.07        7.05      6.18 o 
   9   7   9      131.86      128.88     12.85 o 
  10   7   9       61.91       73.18     19.47 o 
  11   7   9       15.77       10.40      3.94 o 
  12   7   9       15.58       12.57      8.48 o 
  13   7   9        5.69        7.61      6.65 o 
  -6   8   9        0.62       18.31     16.59 o 
  -5   8   9        0.03       17.33     16.62 o 
  -4   8   9       64.31       46.08     17.20 o 
  -3   8   9       37.23       35.71     10.03 o 
  -2   8   9        0.92        2.39      2.80 o 
  -1   8   9        5.29        5.89      2.73 o 
   0   8   9       39.49       42.82      6.08 o 
   1   8   9      162.10      174.80     13.19 o 
   2   8   9      122.22      117.09      5.58 o 
   3   8   9      108.86      110.91      4.49 o 
   4   8   9      178.93      186.84      8.52 o 
   5   8   9      349.85      364.96     24.36 o 
   6   8   9      220.78      200.24      9.66 o 
   7   8   9       30.90       26.68      8.26 o 
   8   8   9      132.59      126.27      7.15 o 
   9   8   9       31.07       29.64     14.62 o 
  10   8   9        0.91        2.09      3.02 o 
  11   8   9        0.11        5.83      3.18 o 
  12   8   9       73.46       88.36      7.28 o 
  13   8   9        1.48        0.83      2.96 o 
  -5   9   9        6.31       16.99     18.90 o 
  -4   9   9        2.79      -13.72     18.40 o 
  -3   9   9       13.66       27.56     26.56 o 
  -1   9   9        0.01        1.18      7.83 o 
   0   9   9       18.49       11.46     13.05 o 
   1   9   9      136.22       83.43     31.93 o 
   2   9   9        0.01       -0.10      3.46 o 
   3   9   9        9.84        2.04      4.30 o 
   4   9   9      439.38      428.27     23.57 o 
   5   9   9       77.41       72.27      4.83 o 
   6   9   9        0.01        2.74      4.33 o 
   7   9   9      393.88      400.37     24.44 o 
   8   9   9     1043.14     1151.53     62.85 o 
   9   9   9        9.74       16.38      6.68 o 
  10   9   9      333.09      363.98     22.38 o 
  11   9   9       38.83       32.03     15.86 o 
  12   9   9       18.91       21.79     11.88 o 
  -4  10   9       54.97       61.81     31.86 o 
  -3  10   9      109.66       77.60     35.49 o 
  -2  10   9        6.13       -2.13     16.70 o 
  -1  10   9      244.21      238.51     18.92 o 
   0  10   9       10.00       -6.72     14.61 o 
   1  10   9        0.09       -5.39     11.81 o 
   2  10   9      346.16      351.44     21.12 o 
   3  10   9       71.96       53.81      4.68 o 
   4  10   9      120.50      123.61     29.28 o 
   5  10   9       61.90       48.50     16.92 o 
   6  10   9        0.38        3.00      4.00 o 
   7  10   9      381.18      386.34     23.29 o 
   8  10   9        4.01        4.15      3.81 o 
   9  10   9       58.35       48.89     17.92 o 
  10  10   9      361.53      350.86     20.88 o 
  11  10   9      234.30      293.84     19.77 o 
  12  10   9        0.74       -0.28      5.05 o 
  -3  11   9       11.46       12.07      8.85 o 
  -2  11   9        8.49       23.90     16.81 o 
  -1  11   9        0.08      -15.35     16.70 o 
   0  11   9        4.30       13.38      8.94 o 
   1  11   9        1.91       -3.79     13.14 o 
   2  11   9       38.83       48.02     16.33 o 
   3  11   9       78.61       57.51      6.48 o 
   4  11   9       26.61       26.43     10.01 o 
   5  11   9        0.02        1.94      3.05 o 
   6  11   9        1.35        3.48      3.59 o 
   7  11   9        0.25       -0.44      3.46 o 
   8  11   9       56.20       48.11     21.12 o 
   9  11   9       47.72       46.96     19.09 o 
  10  11   9       83.87       72.01     11.37 o 
  11  11   9      177.30      219.09     14.31 o 
  12  11   9      179.39      188.27     19.86 o 
  -2  12   9        0.10       10.05      9.37 o 
  -1  12   9       91.65       61.59     36.62 o 
   0  12   9        2.77       -4.54      7.89 o 
   1  12   9       54.13       42.73     18.60 o 
   2  12   9        9.86        9.70      9.50 o 
   3  12   9       39.16       29.30     12.42 o 
   4  12   9       41.45       30.54     13.64 o 
   5  12   9        5.99        4.26      2.48 o 
   6  12   9      107.72      130.03      7.31 o 
   7  12   9       50.48       43.89     14.33 o 
   8  12   9        0.00        1.41      2.81 o 
   9  12   9        0.08        5.72      5.48 o 
  10  12   9       32.65       16.46      9.22 o 
  11  12   9       19.24       16.40     10.18 o 
  -1  13   9       85.39       55.78     37.75 o 
   0  13   9       46.46       19.03     12.50 o 
   1  13   9       10.09       14.83     15.24 o 
   4  13   9        2.71        2.50      2.63 o 
   5  13   9        0.07        3.59      3.65 o 
   6  13   9       63.21       73.70     10.44 o 
   7  13   9       81.27       96.35      6.16 o 
   8  13   9       61.83       77.03      6.89 o 
   9  13   9       25.34       28.38     13.55 o 
  10  13   9       43.16       29.88     15.12 o 
  11  13   9       10.85       12.51     11.48 o 
   5  14   9       13.85       19.51      7.65 o 
   6  14   9       48.74       43.63     19.14 o 
   7  14   9       11.21       11.90      7.89 o 
   8  14   9       14.75        6.02      5.48 o 
   9  14   9       17.16       11.77     10.13 o 
   6  15   9        7.70        2.50      4.13 o 
   7  15   9        1.00        4.24      2.44 o 
  -6  -9  10      111.54      128.07     15.40 o 
  -5  -9  10        0.86        2.72      3.41 o 
  -4  -9  10        7.73       15.55      6.76 o 
  -3  -9  10       15.20        9.40      4.28 o 
  -2  -9  10        0.59        2.23      2.54 o 
  -1  -9  10       95.71       89.25     12.53 o 
  -7  -8  10        5.45        2.39      5.61 o 
  -6  -8  10        5.13        6.46      4.54 o 
  -5  -8  10        3.72        4.78      3.68 o 
  -4  -8  10        9.54        6.55      4.41 o 
  -3  -8  10        2.74        1.85      4.41 o 
  -2  -8  10       21.81       14.31      6.00 o 
  -1  -8  10       57.96       56.08      4.27 o 
   0  -8  10        1.44        4.08      1.86 o 
   1  -8  10        0.74        2.96      1.44 o 
   2  -8  10        0.06       -1.04      2.98 o 
  -8  -7  10      239.84      259.87     14.92 o 
  -7  -7  10       80.16       79.55      8.00 o 
  -6  -7  10       19.48       12.72      6.09 o 
  -5  -7  10       27.18       21.10      8.90 o 
  -4  -7  10       18.53       17.81     12.37 o 
  -3  -7  10        8.64        1.07      5.28 o 
  -2  -7  10        3.19        4.98      3.07 o 
  -1  -7  10        5.23        5.79      2.26 o 
   0  -7  10        4.44        5.44      2.28 o 
   1  -7  10        9.49        6.25      2.32 o 
   2  -7  10        3.50        2.80      2.75 o 
   3  -7  10        6.86        5.15      2.82 o 
  -9  -6  10      103.22       68.62     32.36 o 
  -8  -6  10      149.12      195.54     14.70 o 
  -7  -6  10        9.00       10.00      7.13 o 
  -6  -6  10       82.73       52.68     18.40 o 
  -5  -6  10        7.49        8.68      8.72 o 
  -4  -6  10      112.17      100.04      7.18 o 
  -3  -6  10       20.28       18.53      7.63 o 
  -2  -6  10       46.75       42.36     11.38 o 
  -1  -6  10        1.79        2.51      2.24 o 
   0  -6  10       55.29       61.19      5.43 o 
   1  -6  10       69.73       75.42      3.93 o 
   2  -6  10        2.67        3.21      1.52 o 
   3  -6  10       18.42        8.51      3.61 o 
   4  -6  10       14.09        6.12      8.60 o 
   5  -6  10        1.37        1.90      5.66 o 
 -10  -5  10        6.50       -0.41      6.03 o 
  -9  -5  10       34.17       28.77     15.07 o 
  -8  -5  10       64.90       55.07     24.79 o 
  -7  -5  10      424.32      455.50     13.20 o 
  -6  -5  10      305.71      370.31     16.46 o 
  -5  -5  10        9.39        2.26      4.78 o 
  -4  -5  10      227.12      237.25     16.12 o 
  -3  -5  10      389.22      363.68     22.66 o 
  -2  -5  10       72.29       78.57     13.19 o 
  -1  -5  10       26.74       23.98      5.68 o 
   0  -5  10       89.40       81.80      7.74 o 
   1  -5  10       14.24       11.06      3.32 o 
   2  -5  10       13.31        9.89      2.72 o 
   3  -5  10        4.20        3.77      1.42 o 
   4  -5  10        0.67        1.15      1.56 o 
   5  -5  10       24.17       25.00      8.20 o 
   6  -5  10        6.65        8.07      4.11 o 
 -10  -4  10        0.71        5.04      7.09 o 
  -9  -4  10       21.10       17.90      7.03 o 
  -8  -4  10      229.84      283.56     11.74 o 
  -7  -4  10      190.56      174.31     12.70 o 
  -6  -4  10       15.81       11.88     10.50 o 
  -5  -4  10      210.38      243.30     15.77 o 
  -4  -4  10     2508.11     2740.42   1846.10 o 
  -3  -4  10      173.90      196.67     13.33 o 
  -2  -4  10      276.31      277.97     10.04 o 
  -1  -4  10      665.48      670.93     23.22 o 
   0  -4  10      344.16      361.78     14.11 o 
   1  -4  10       20.74       20.90      3.88 o 
   2  -4  10       68.45       67.34      3.74 o 
   3  -4  10       35.39       28.30      5.58 o 
   4  -4  10       13.82        7.51      2.79 o 
   5  -4  10       16.13       15.60      4.09 o 
   6  -4  10        4.64        3.12      3.22 o 
   7  -4  10        2.29        3.96      3.97 o 
 -10  -3  10       61.79       38.76     26.90 o 
  -9  -3  10        1.01        6.07      5.65 o 
  -8  -3  10       79.81       75.88     28.29 o 
  -7  -3  10       30.69       27.93      8.39 o 
  -6  -3  10      237.32      276.96     23.86 o 
  -5  -3  10        3.99        2.59      3.96 o 
  -4  -3  10        0.19       -3.96      4.20 o 
  -3  -3  10       84.90       77.73      4.86 o 
  -2  -3  10     1309.10     1484.18     72.18 o 
  -1  -3  10      405.60      431.88     11.71 o 
   0  -3  10       76.30       56.63      3.63 o 
   1  -3  10       22.79       22.89      4.30 o 
   2  -3  10      269.79      264.86      8.22 o 
   3  -3  10       15.99       14.03      3.21 o 
   4  -3  10       86.42       93.54      3.58 o 
   5  -3  10        1.63        1.39      3.16 o 
   6  -3  10        2.12        2.61      1.78 o 
   7  -3  10        0.22        0.37      4.75 o 
   8  -3  10       65.16       49.07     13.10 o 
 -10  -2  10        2.14        0.50      3.41 o 
  -9  -2  10       37.92       18.62     15.51 o 
  -8  -2  10       19.51       21.99     12.94 o 
  -7  -2  10        5.89        5.89     11.72 o 
  -6  -2  10      166.08      151.32      8.16 o 
  -5  -2  10        6.17        2.80      2.78 o 
  -4  -2  10       77.91       73.33      4.62 o 
  -3  -2  10      117.44      127.70      5.98 o 
  -2  -2  10        0.05        1.55      1.93 o 
  -1  -2  10      659.57      653.33     24.59 o 
   0  -2  10      726.96      731.06     27.31 o 
   1  -2  10      390.60      370.98     15.49 o 
   2  -2  10       35.80       29.25      4.38 o 
   3  -2  10      253.68      256.45      9.53 o 
   4  -2  10        2.95        3.58      1.81 o 
   5  -2  10       38.10       34.86      3.33 o 
   6  -2  10        1.69        4.02      1.25 o 
   7  -2  10       20.08       10.39      5.05 o 
   8  -2  10       31.22       21.80      9.74 o 
   9  -2  10       42.26       20.18      9.39 o 
 -10  -1  10       14.75       10.39      7.90 o 
  -9  -1  10      204.55      212.66     24.38 o 
  -8  -1  10      142.81      161.74     26.27 o 
  -7  -1  10      476.97      609.34     39.95 o 
  -6  -1  10       33.79       40.56     11.98 o 
  -5  -1  10      120.23      121.16     10.00 o 
  -4  -1  10        8.33        5.83      2.00 o 
  -3  -1  10       50.68       47.71      2.51 o 
  -2  -1  10      172.44      193.20      7.35 o 
  -1  -1  10      795.11      772.00     19.41 o 
   0  -1  10       68.45       67.80      4.89 o 
   1  -1  10       75.83       80.11      3.93 o 
   2  -1  10     2798.66     2783.80    102.13 o 
   3  -1  10      545.24      539.32     14.94 o 
   4  -1  10       61.42       59.95      3.73 o 
   5  -1  10      527.12      559.45     19.28 o 
   6  -1  10      587.55      623.81     22.21 o 
   7  -1  10       14.40       11.10      3.00 o 
   8  -1  10       52.29       39.99      5.83 o 
   9  -1  10       91.14       63.17     13.86 o 
 -10   0  10       12.88        9.62      4.93 o 
  -9   0  10       79.69       74.95     13.99 o 
  -8   0  10        0.62        1.88      1.75 o 
  -7   0  10      558.04      581.77     62.54 o 
  -6   0  10      196.80      190.90     15.45 o 
  -5   0  10      392.23      415.29     14.11 o 
  -4   0  10       25.92       40.46      9.78 o 
  -3   0  10      163.04      161.66      5.35 o 
  -2   0  10       46.78       40.61      2.21 o 
  -1   0  10       21.90       22.37      3.61 o 
   0   0  10       15.83       28.02      4.56 o 
   1   0  10      115.82      100.07      2.90 o 
   2   0  10      232.82      262.17     11.24 o 
   3   0  10       92.07       77.04      3.22 o 
   4   0  10      766.98      824.71     21.97 o 
   5   0  10       37.74       39.07      2.92 o 
   6   0  10       90.90       92.93      5.83 o 
   7   0  10      168.75      156.16      6.73 o 
   8   0  10      315.97      328.65     11.18 o 
   9   0  10       67.84       38.54     14.11 o 
  10   0  10       83.79       61.13     38.56 o 
 -10   1  10       38.30       15.77     11.53 o 
  -9   1  10        3.26        4.27      3.60 o 
  -8   1  10       85.62       78.98     32.76 o 
  -7   1  10        9.13        9.09      3.29 o 
  -6   1  10      274.10      304.08     14.59 o 
  -5   1  10        1.39        5.06      2.36 o 
  -4   1  10      128.56      128.34     20.59 o 
  -3   1  10       66.72       69.84     11.22 o 
  -2   1  10        3.95        2.86      3.10 o 
  -1   1  10        4.23        3.90      1.23 o 
   0   1  10      194.70      196.98      5.56 o 
   1   1  10        0.27        1.43      1.42 o 
   2   1  10        7.38        9.31      1.89 o 
   3   1  10       19.64       23.81      3.61 o 
   4   1  10      373.29      368.78     14.29 o 
   5   1  10        0.27        1.16      1.21 o 
   6   1  10      393.82      415.44     12.32 o 
   7   1  10      469.68      512.74     17.87 o 
   8   1  10       46.04       47.93      3.12 o 
   9   1  10       79.48       55.38     16.95 o 
  10   1  10       13.62        8.31      6.26 o 
  -9   2  10       14.40       17.35     14.22 o 
  -8   2  10      452.48      462.62     30.18 o 
  -7   2  10      226.50      229.10     25.67 o 
  -6   2  10       35.18       32.51      7.89 o 
  -5   2  10       17.89       10.56      5.97 o 
  -4   2  10       34.44       39.28      8.27 o 
  -3   2  10      226.56      254.38     13.65 o 
  -2   2  10      628.96      632.36     11.02 o 
  -1   2  10      220.35      220.00      9.90 o 
   0   2  10        3.25        1.92      0.93 o 
   1   2  10      450.91      458.24     13.82 o 
   2   2  10       21.53       24.44      3.66 o 
   3   2  10      629.63      636.11     14.27 o 
   4   2  10      150.39      139.62      2.20 o 
   5   2  10       62.54       78.34      3.75 o 
   6   2  10        1.28        1.49      2.03 o 
   7   2  10       55.43       45.75      2.72 o 
   8   2  10      413.67      435.07     16.20 o 
   9   2  10      141.58      138.23     13.72 o 
  10   2  10      153.61      161.92     25.36 o 
  11   2  10       45.97       51.30     24.10 o 
  -9   3  10       76.65       76.47     38.43 o 
  -8   3  10        0.03        6.83      4.04 o 
  -7   3  10        0.00        2.97      9.56 o 
  -6   3  10      327.44      375.30     17.57 o 
  -5   3  10      278.13      297.98     14.35 o 
  -4   3  10        4.55        7.45      1.97 o 
  -3   3  10       15.06       12.30      5.42 o 
  -2   3  10        1.55        4.41      2.07 o 
  -1   3  10      638.14      643.88     22.15 o 
   0   3  10      283.44      261.08      8.73 o 
   1   3  10      320.94      331.68      6.45 o 
   2   3  10      314.02      297.11      5.86 o 
   3   3  10       12.57       10.37      1.82 o 
   4   3  10      597.78      606.18     11.33 o 
   5   3  10      162.39      157.88      2.94 o 
   6   3  10        2.29        2.65      1.09 o 
   7   3  10       94.75       90.11      7.08 o 
   8   3  10       26.52       31.60      6.42 o 
   9   3  10        8.82       11.88      7.24 o 
  10   3  10        0.09       -2.04      6.15 o 
  11   3  10      107.11      117.14     15.86 o 
  -8   4  10      111.34       84.04     38.93 o 
  -7   4  10      481.24      482.66    443.03 o 
  -6   4  10       20.41       17.97      6.50 o 
  -5   4  10        0.00       -2.92     12.78 o 
  -4   4  10      425.41      467.39     14.76 o 
  -3   4  10      243.42      245.96     11.92 o 
  -2   4  10      256.61      263.05      7.38 o 
  -1   4  10       11.26       10.36      3.67 o 
   0   4  10       58.82       59.03      1.70 o 
   1   4  10        3.10        0.88      0.91 o 
   2   4  10       94.17       90.01      2.20 o 
   3   4  10        0.03       -0.59      0.59 o 
   4   4  10      101.54      100.42      1.80 o 
   5   4  10      123.20      114.55      9.55 o 
   6   4  10        8.23        8.38      3.05 o 
   7   4  10       16.28       14.76      2.69 o 
   8   4  10        7.38        7.00      2.82 o 
   9   4  10        0.00       -5.85      6.13 o 
  10   4  10      100.69       87.39     24.25 o 
  11   4  10        2.20       -2.65      5.91 o 
  12   4  10        2.86        3.94      4.22 o 
  -8   5  10       32.59       40.71     21.46 o 
  -7   5  10       26.65       31.14     19.01 o 
  -6   5  10        0.47        1.32      7.50 o 
  -5   5  10      354.18      385.42     21.31 o 
  -4   5  10      814.00      823.77     35.50 o 
  -3   5  10       16.73       15.41      3.89 o 
  -2   5  10      624.56      643.59     31.36 o 
  -1   5  10     1021.50     1031.03     21.33 o 
   0   5  10      199.05      193.01      4.54 o 
   1   5  10      422.08      425.29     13.67 o 
   2   5  10      557.03      536.55     17.18 o 
   3   5  10       59.22       59.18      2.22 o 
   4   5  10      508.73      566.47     11.01 o 
   5   5  10      160.11      170.40      4.67 o 
   6   5  10       62.32       59.04      4.19 o 
   7   5  10      308.99      308.31     14.13 o 
   8   5  10       82.10       76.32     21.01 o 
   9   5  10        1.65        3.92      4.07 o 
  10   5  10       21.07       18.31      5.89 o 
  11   5  10       15.42        8.61      2.87 o 
  12   5  10       12.79       12.51      8.13 o 
  -7   6  10       54.66       43.04     31.12 o 
  -6   6  10      150.66      145.32     26.34 o 
  -5   6  10       73.07       74.69     14.60 o 
  -4   6  10      931.33      994.08     46.81 o 
  -3   6  10       22.41       22.26      5.79 o 
  -2   6  10      758.15      804.45     45.52 o 
  -1   6  10      255.17      252.53      8.15 o 
   0   6  10     1643.53     1664.79     61.42 o 
   1   6  10      749.58      760.40     11.40 o 
   2   6  10      341.09      331.13      5.17 o 
   3   6  10       97.19       85.37      2.49 o 
   4   6  10      208.08      191.20      8.36 o 
   5   6  10      248.44      244.28     13.83 o 
   6   6  10        0.01        3.43      2.20 o 
   7   6  10       72.29       84.58      8.79 o 
   8   6  10       47.12       36.45     15.72 o 
   9   6  10        0.00        2.35      3.57 o 
  10   6  10       62.22       57.70     23.05 o 
  11   6  10       26.68       21.18     10.79 o 
  12   6  10       14.81        9.20      8.57 o 
  -7   7  10       11.15       10.66     12.22 o 
  -6   7  10        9.98       24.79     13.05 o 
  -5   7  10       41.04       30.23     16.49 o 
  -4   7  10        0.95        3.88      4.06 o 
  -3   7  10      144.86      138.48      4.08 o 
  -2   7  10        7.74        5.42      5.37 o 
  -1   7  10      172.16      135.92      9.10 o 
   0   7  10      801.69      832.18     29.29 o 
   1   7  10      255.88      262.24     10.74 o 
   2   7  10      557.41      551.52     20.53 o 
   3   7  10      438.95      422.77     16.73 o 
   4   7  10      563.02      601.99     27.78 o 
   5   7  10       46.98       58.77      2.87 o 
   6   7  10        4.82        3.90      1.97 o 
   7   7  10      596.62      651.43     28.49 o 
   8   7  10       10.90       11.92      4.83 o 
   9   7  10       66.84       59.98     19.36 o 
  10   7  10        0.22        4.35      3.54 o 
  11   7  10       24.62       17.01      9.57 o 
  12   7  10        0.56       -2.78      5.11 o 
  -6   8  10       69.40       68.31     37.95 o 
  -5   8  10       31.04       15.40     20.77 o 
  -4   8  10       24.42       21.60     21.29 o 
  -3   8  10       64.88       59.27      8.55 o 
  -2   8  10       34.17       24.93      6.64 o 
  -1   8  10      207.89      178.18      9.94 o 
   0   8  10        0.34        1.51      1.90 o 
   1   8  10      268.32      265.99      9.14 o 
   2   8  10      696.27      657.67     17.36 o 
   3   8  10        1.86        1.45      1.46 o 
   4   8  10       47.42       48.99      4.47 o 
   5   8  10     1537.44     1563.44     73.64 o 
   6   8  10       18.03       19.10      5.07 o 
   7   8  10       92.60       80.92      5.72 o 
   8   8  10      102.11      110.70      7.11 o 
   9   8  10      112.73      123.99     12.16 o 
  10   8  10        0.65       -2.91      5.52 o 
  11   8  10       17.12       26.40     11.94 o 
  12   8  10        1.60        7.63      6.59 o 
  -5   9  10       12.17        2.17     23.12 o 
  -4   9  10        1.23      -14.49     16.46 o 
  -3   9  10       45.77       10.18     17.20 o 
  -2   9  10       12.15       10.11      3.55 o 
  -1   9  10       40.75       36.18      8.96 o 
   0   9  10      223.45      217.23     13.53 o 
   1   9  10      567.17      558.44     19.84 o 
   2   9  10      565.47      526.71     14.89 o 
   3   9  10       57.11       72.56     14.68 o 
   4   9  10     1965.07     2116.02     80.58 o 
   5   9  10       18.72       19.83      7.65 o 
   6   9  10      274.26      311.24     19.57 o 
   7   9  10      178.30      223.33     15.42 o 
   8   9  10      934.60     1015.01     22.70 o 
   9   9  10       36.66       30.03     13.83 o 
  10   9  10      264.89      261.22     17.46 o 
  11   9  10       42.25       42.89     12.70 o 
  12   9  10        7.46       12.27      6.00 o 
  -4  10  10       42.23       64.35     19.38 o 
  -3  10  10        8.08       23.27     16.31 o 
  -2  10  10       10.91        8.66     19.83 o 
  -1  10  10       10.41       21.05     15.74 o 
   0  10  10        4.16        6.18     12.55 o 
   1  10  10       14.57       12.74     13.75 o 
   2  10  10       30.99       16.18      5.61 o 
   3  10  10       20.24       12.98      4.61 o 
   4  10  10      454.59      450.47     31.08 o 
   5  10  10      258.77      244.13     15.31 o 
   6  10  10      452.65      494.69     28.40 o 
   7  10  10      295.32      310.87     20.16 o 
   8  10  10        2.46        3.20      4.89 o 
   9  10  10      195.17      226.23     14.33 o 
  10  10  10       23.37       27.47     27.43 o 
  11  10  10      577.57      673.48     17.27 o 
  12  10  10        5.64        0.33      5.92 o 
  -3  11  10      261.87      334.34     37.73 o 
  -2  11  10        1.82       15.98     18.40 o 
  -1  11  10      168.24      135.23     55.04 o 
   0  11  10        0.01       -1.87     12.51 o 
   1  11  10       33.77       16.90      9.72 o 
   3  11  10       10.82        9.39      2.83 o 
   4  11  10       23.57       27.47      9.13 o 
   5  11  10      111.81      102.69      6.03 o 
   6  11  10       72.20       78.08      7.35 o 
   7  11  10       69.03       72.12      8.18 o 
   8  11  10      195.51      236.16     15.12 o 
   9  11  10       18.68       20.46      7.87 o 
  10  11  10        0.73        3.18      5.20 o 
  11  11  10      134.22      149.26     11.13 o 
  -2  12  10      126.52       73.86     60.31 o 
  -1  12  10        7.54       -1.07      7.72 o 
   0  12  10       12.83       13.85     14.94 o 
   3  12  10        0.00        1.00      1.85 o 
   4  12  10        0.01       -2.92      2.92 o 
   5  12  10       95.97       94.48      6.96 o 
   6  12  10      104.36      100.52      7.48 o 
   7  12  10       11.04        7.24      4.48 o 
   8  12  10        0.33        2.07      5.24 o 
   9  12  10        0.09        0.35      2.92 o 
  10  12  10      191.97      220.11     13.77 o 
  11  12  10      133.64      170.88     17.12 o 
   4  13  10        7.49        7.11      4.35 o 
   5  13  10        9.87       17.16      7.70 o 
   6  13  10        1.87        2.50      3.70 o 
   7  13  10       36.99       31.66     15.22 o 
   8  13  10      109.73      104.39      9.79 o 
   9  13  10       47.65       21.18     23.07 o 
  10  13  10        0.38       -0.80      3.85 o 
   5  14  10        0.18        1.68      2.59 o 
   6  14  10       19.68       17.75      9.03 o 
   7  14  10        2.61        3.39      3.07 o 
   8  14  10       16.61       18.96      7.24 o 
   9  14  10       55.26       37.36     19.03 o 
  -6  -8  11        6.16        6.41      4.81 o 
  -5  -8  11        0.00        0.59      1.96 o 
  -4  -8  11       73.56       72.09     12.83 o 
  -3  -8  11       28.91       43.84     11.62 o 
  -2  -8  11      137.05      157.89      9.49 o 
  -1  -8  11        3.22        2.14      2.01 o 
   0  -8  11       12.89       11.69      4.72 o 
  -7  -7  11        6.99        2.15      2.85 o 
  -6  -7  11        4.20        3.20      2.41 o 
  -5  -7  11        1.65        1.31      3.11 o 
  -4  -7  11        3.69        4.54      3.46 o 
  -3  -7  11        9.88       14.64      4.72 o 
  -2  -7  11       87.43       93.40     13.54 o 
  -1  -7  11       98.90      105.34      5.46 o 
   0  -7  11      106.73      114.41      5.30 o 
   1  -7  11       21.39       25.41      7.19 o 
   2  -7  11        0.21        1.12      1.77 o 
  -8  -6  11       64.47       42.60     17.35 o 
  -7  -6  11       71.01       66.07      6.31 o 
  -6  -6  11       35.81       30.04     12.29 o 
  -5  -6  11       30.61       12.96      5.55 o 
  -4  -6  11        9.94       14.88      6.31 o 
  -3  -6  11        5.44        2.32      2.70 o 
  -2  -6  11        0.00        0.40      1.93 o 
  -1  -6  11        1.82        1.43      1.53 o 
   0  -6  11        6.84        5.70      1.74 o 
   1  -6  11        4.76        3.86      1.95 o 
   2  -6  11        9.15        5.12      2.46 o 
   3  -6  11        6.08        5.15      2.70 o 
   4  -6  11       62.52       72.76     17.62 o 
  -9  -5  11       11.90        9.33      4.92 o 
  -8  -5  11        8.16        4.91      3.89 o 
  -7  -5  11      155.39      172.94     14.01 o 
  -6  -5  11        2.49        4.11      4.78 o 
  -5  -5  11       19.46       19.88      9.00 o 
  -4  -5  11      172.91      159.57     10.68 o 
  -3  -5  11       25.90       24.03      7.73 o 
  -2  -5  11       44.80       47.50      4.06 o 
  -1  -5  11        0.32        3.79      1.94 o 
   0  -5  11        1.22        3.33      1.84 o 
   1  -5  11       59.56       65.12      4.51 o 
   2  -5  11       20.12       22.54      4.77 o 
   3  -5  11       73.59       87.16      7.35 o 
   4  -5  11       32.92       30.02      3.65 o 
   5  -5  11        4.87        7.86      3.68 o 
  -9  -4  11        0.20        3.68      5.35 o 
  -8  -4  11       31.96       18.75     10.11 o 
  -7  -4  11       37.43       34.89      7.02 o 
  -6  -4  11        0.18        3.65      3.65 o 
  -5  -4  11       30.08       29.12     13.14 o 
  -4  -4  11      146.70      152.90      7.06 o 
  -3  -4  11       13.87       14.37      4.26 o 
  -2  -4  11       36.32       34.96      7.50 o 
  -1  -4  11       10.88        7.66      3.10 o 
   0  -4  11       70.50       69.11      4.50 o 
   1  -4  11        3.42        3.60      1.92 o 
   2  -4  11       79.78       62.95      6.47 o 
   3  -4  11       22.30       19.37      5.00 o 
   4  -4  11       68.32       67.75      5.74 o 
   5  -4  11       83.95       81.31      9.74 o 
   6  -4  11       12.86       10.70      6.06 o 
  -9  -3  11        3.27       -3.24      5.07 o 
  -8  -3  11       19.44       11.33      7.63 o 
  -7  -3  11        6.27        5.05      5.50 o 
  -6  -3  11       22.89       15.14      6.50 o 
  -5  -3  11       54.76       49.50     21.20 o 
  -4  -3  11       24.35       15.59      6.62 o 
  -3  -3  11        6.82        3.82      2.64 o 
  -2  -3  11       13.35        8.82      2.55 o 
  -1  -3  11      479.58      487.27     16.68 o 
   0  -3  11      117.33      112.91      4.78 o 
   1  -3  11       19.05       16.22      3.48 o 
   2  -3  11        0.00        0.95      1.37 o 
   3  -3  11        1.06        3.92      2.02 o 
   4  -3  11        8.66       11.61      3.30 o 
   5  -3  11       12.10       12.47      3.65 o 
   6  -3  11        5.36        5.05      2.96 o 
   7  -3  11        6.29        6.14      2.82 o 
  -9  -2  11      173.44      190.88     18.27 o 
  -8  -2  11       12.20       12.81      9.98 o 
  -7  -2  11       44.27       42.04     21.75 o 
  -6  -2  11        2.14        0.04      3.83 o 
  -5  -2  11       20.76       16.31      6.15 o 
  -4  -2  11       80.18       81.46      5.39 o 
  -3  -2  11        2.81        4.27      2.09 o 
  -2  -2  11        4.61        2.50      2.34 o 
  -1  -2  11      400.96      360.19     10.92 o 
   0  -2  11       28.00       28.95      4.52 o 
   1  -2  11       53.05       40.21      6.07 o 
   2  -2  11       25.09       23.39      3.98 o 
   3  -2  11        0.08        2.35      1.88 o 
   4  -2  11       83.61       78.31      3.52 o 
   5  -2  11       12.32       15.18      3.56 o 
   6  -2  11        5.82        3.86      2.41 o 
   7  -2  11      152.15      179.53     24.42 o 
   8  -2  11       77.97       79.30     12.92 o 
  -9  -1  11       10.92       12.21      8.88 o 
  -8  -1  11       59.34       40.30     14.45 o 
  -7  -1  11       14.26        8.58      4.14 o 
  -6  -1  11      166.47      174.13      9.63 o 
  -5  -1  11        6.90        6.34      4.50 o 
  -4  -1  11       19.36       19.02      6.22 o 
  -3  -1  11       98.43       90.12      3.15 o 
  -2  -1  11      126.53      116.02      4.59 o 
  -1  -1  11        0.87       -0.63      2.64 o 
   0  -1  11      103.59       87.02      4.47 o 
   1  -1  11       77.94       89.51      4.00 o 
   2  -1  11      477.14      445.38     11.56 o 
   3  -1  11       87.23       86.33      3.24 o 
   4  -1  11        1.05        1.13      1.91 o 
   5  -1  11       79.98       79.84      7.31 o 
   6  -1  11      120.21      130.61     11.39 o 
   7  -1  11      111.32      124.06      4.92 o 
   8  -1  11        2.54       10.02      3.01 o 
   9  -1  11        3.99       -0.24      5.15 o 
  -9   0  11       29.48       27.60      9.81 o 
  -8   0  11        0.00        0.87      3.89 o 
  -7   0  11        9.09        6.25      2.80 o 
  -6   0  11      207.95      228.53     13.26 o 
  -5   0  11      171.57      187.78     11.09 o 
  -4   0  11       57.47       55.78      6.54 o 
  -3   0  11        0.10       -1.40      2.35 o 
  -2   0  11        1.30        1.70      1.51 o 
  -1   0  11       77.14       65.03      1.82 o 
   0   0  11       23.51       15.88      4.24 o 
   1   0  11       40.37       45.93      3.51 o 
   2   0  11        8.33       15.83      3.08 o 
   3   0  11       84.45       66.56      3.35 o 
   4   0  11        0.22        1.79      1.77 o 
   5   0  11     1218.28     1354.19     26.39 o 
   6   0  11       12.12       13.89      3.18 o 
   7   0  11        3.46        2.29      1.91 o 
   8   0  11       16.85       18.00      6.32 o 
   9   0  11       28.79       30.90     12.25 o 
  -9   1  11       83.69       72.67     21.41 o 
  -8   1  11      142.20      181.52     17.78 o 
  -7   1  11       28.31       26.93      7.51 o 
  -6   1  11        6.66        3.17      1.51 o 
  -5   1  11       44.33       43.02     10.26 o 
  -4   1  11      782.08      818.32     24.35 o 
  -3   1  11      126.69      147.21     10.67 o 
  -2   1  11      135.06      126.19      4.88 o 
  -1   1  11       21.86       21.85      3.70 o 
   0   1  11       79.38       74.10      3.43 o 
   1   1  11      118.79      110.13      3.39 o 
   2   1  11      166.69      187.59      4.98 o 
   3   1  11        9.45        6.03      1.78 o 
   4   1  11       74.86       69.98      5.16 o 
   5   1  11      820.70      827.10     26.80 o 
   6   1  11       10.17        8.77      3.24 o 
   7   1  11        3.67        1.54      2.83 o 
   8   1  11        2.50        1.84      3.02 o 
   9   1  11        0.52        2.30      3.37 o 
  10   1  11       19.98        6.74      9.94 o 
  -9   2  11      153.13      116.42     56.89 o 
  -8   2  11       19.62        9.35      6.98 o 
  -7   2  11        0.00        0.62      2.34 o 
  -6   2  11       90.39       84.19      8.87 o 
  -5   2  11        7.31        9.65      4.80 o 
  -4   2  11       55.16       63.51      4.48 o 
  -3   2  11      416.75      403.85     14.43 o 
  -2   2  11      187.99      175.25     12.13 o 
  -1   2  11      710.83      731.98     23.45 o 
   0   2  11       16.20       13.34      3.36 o 
   1   2  11       27.67       34.24      3.68 o 
   2   2  11      279.05      272.73      5.58 o 
   3   2  11      364.85      357.83     13.65 o 
   4   2  11      256.63      259.57      7.16 o 
   5   2  11      101.08      124.51      4.07 o 
   6   2  11      111.42       96.61      5.00 o 
   7   2  11        9.50        8.17      3.17 o 
   8   2  11       97.31       92.18      7.87 o 
   9   2  11      139.51      147.23      5.31 o 
  10   2  11        1.32       -1.80      7.28 o 
  -8   3  11      219.62      209.50     17.49 o 
  -7   3  11       78.32       85.42     16.66 o 
  -6   3  11       22.10       14.60      8.00 o 
  -5   3  11       59.60       58.19     11.00 o 
  -4   3  11       97.48       91.91      4.08 o 
  -3   3  11      148.70      150.62      7.44 o 
  -2   3  11      189.47      191.84     12.51 o 
  -1   3  11      486.51      506.95     24.13 o 
   0   3  11      691.92      721.17     14.49 o 
   1   3  11       36.32       34.89      3.08 o 
   2   3  11      310.77      309.78      4.75 o 
   3   3  11      233.06      229.96      6.26 o 
   4   3  11      239.67      248.81      6.75 o 
   5   3  11      154.59      142.23      2.67 o 
   6   3  11       59.05       55.41      2.64 o 
   7   3  11       95.00       86.30      4.45 o 
   8   3  11       27.38       20.15      6.50 o 
   9   3  11       24.12       23.49     11.22 o 
  10   3  11        1.49       -0.31      6.61 o 
  11   3  11       47.25       36.80     19.46 o 
  -8   4  11      184.30      206.93     28.21 o 
  -7   4  11      191.92      209.61     37.21 o 
  -6   4  11        7.54        4.88      6.22 o 
  -5   4  11       19.71       19.94      5.28 o 
  -4   4  11       96.93      109.14      8.31 o 
  -3   4  11      232.95      228.52     12.14 o 
  -2   4  11      184.42      185.41      5.24 o 
  -1   4  11        8.31        7.58      2.69 o 
   0   4  11      706.97      758.03     28.92 o 
   1   4  11        0.14        1.72      1.08 o 
   2   4  11     5462.83     5667.38     53.20 o 
   3   4  11      828.31      846.08     27.23 o 
   4   4  11        1.81        0.66      0.74 o 
   5   4  11        0.06       -0.15      1.38 o 
   6   4  11       69.42       74.51      4.62 o 
   7   4  11       17.22       18.00      4.09 o 
   8   4  11       13.17        9.29      2.61 o 
   9   4  11      124.94      117.24     20.38 o 
  10   4  11        6.39        4.17      4.26 o 
  11   4  11       54.18       34.21     22.44 o 
  -7   5  11        2.03       10.76     12.75 o 
  -6   5  11        6.65       12.24      8.70 o 
  -5   5  11      176.44      183.48     18.37 o 
  -4   5  11      136.09      131.02     20.16 o 
  -3   5  11       66.69       54.55     10.80 o 
  -2   5  11       40.17       37.93      8.74 o 
  -1   5  11      185.53      183.02      5.62 o 
   0   5  11       28.71       23.97      1.55 o 
   1   5  11        0.83        0.54      0.81 o 
   2   5  11      286.73      267.66      7.24 o 
   3   5  11      771.87      800.13     29.67 o 
   4   5  11       28.86       28.33      8.44 o 
   5   5  11      233.78      244.50      6.57 o 
   6   5  11      189.20      196.41     11.28 o 
   7   5  11       12.95       17.07      3.99 o 
   8   5  11        3.86        2.04      2.30 o 
   9   5  11       61.57       59.26     23.42 o 
  10   5  11       24.83       21.10     12.33 o 
  11   5  11        9.36        7.98      4.18 o 
  -7   6  11        7.22       -0.83     14.25 o 
  -6   6  11       13.08        8.53      9.22 o 
  -5   6  11        9.00        7.82      3.74 o 
  -4   6  11       17.84       12.26      4.02 o 
  -3   6  11       12.56       15.53      3.73 o 
  -2   6  11       45.66       37.97      7.64 o 
  -1   6  11       48.02       57.69      6.11 o 
   0   6  11      583.47      597.91     35.46 o 
   1   6  11      337.74      367.63     13.95 o 
   2   6  11       32.32       35.40      4.08 o 
   3   6  11      226.07      236.91      4.30 o 
   4   6  11      140.96      120.52      5.06 o 
   5   6  11      639.89      665.82     20.73 o 
   6   6  11      120.94      124.34      5.95 o 
   7   6  11      120.80      123.80     15.93 o 
   8   6  11       43.79       38.43     14.16 o 
   9   6  11        1.14        5.04      4.74 o 
  10   6  11       12.43       14.57     12.94 o 
  11   6  11        0.71        3.26      1.94 o 
  12   6  11        2.51        0.39      4.44 o 
  -6   7  11        7.18        9.09      8.63 o 
  -5   7  11        0.02       -5.98     14.25 o 
  -4   7  11       12.09       16.17     19.06 o 
  -3   7  11       50.68       50.37      4.49 o 
  -2   7  11      154.95      147.10     15.21 o 
  -1   7  11      637.06      672.60     35.94 o 
   0   7  11      234.11      223.10      9.63 o 
   1   7  11       72.53       64.01      8.05 o 
   2   7  11       93.35      104.46      3.04 o 
   3   7  11        7.11        7.71      2.45 o 
   4   7  11      111.34      115.91      4.09 o 
   5   7  11      340.61      319.41      7.76 o 
   6   7  11     1047.28     1087.56     30.43 o 
   7   7  11      333.38      331.57     16.35 o 
   8   7  11      475.82      483.60     31.97 o 
   9   7  11       64.11       48.59     16.88 o 
  10   7  11       31.79       32.03     14.75 o 
  11   7  11       73.28       79.58      7.87 o 
  12   7  11        9.45        9.72      5.35 o 
  -5   8  11       91.90       54.52     42.58 o 
  -4   8  11        2.04      -13.83     13.83 o 
  -3   8  11       72.72       84.98     16.45 o 
  -2   8  11       87.45       95.97      4.66 o 
  -1   8  11      341.35      349.80     15.85 o 
   0   8  11      209.59      191.67     10.11 o 
   1   8  11      204.52      194.56      6.91 o 
   2   8  11       65.94       58.47      5.17 o 
   3   8  11       91.97       88.28      4.14 o 
   4   8  11       94.65       97.66      5.26 o 
   5   8  11       67.01       70.54      3.75 o 
   6   8  11      120.20      110.55      5.87 o 
   7   8  11       42.49       31.34     10.59 o 
   8   8  11      403.69      438.36     27.55 o 
   9   8  11      174.71      173.97     10.61 o 
  10   8  11      100.67      103.15     11.83 o 
  11   8  11       64.94       41.00     20.79 o 
  12   8  11       25.23       14.74     11.37 o 
  -5   9  11        7.51        9.26      7.57 o 
  -4   9  11       26.41       18.35      9.83 o 
  -3   9  11       31.83       41.63     14.75 o 
  -2   9  11       74.35       83.31      3.72 o 
  -1   9  11       59.05       60.30      4.42 o 
   0   9  11        2.21        4.89      2.79 o 
   1   9  11       15.52        7.65      3.77 o 
   2   9  11       50.43       41.80      4.30 o 
   3   9  11        9.72       11.06      3.31 o 
   4   9  11        6.88        4.29      2.49 o 
   5   9  11      234.94      227.47     15.35 o 
   6   9  11      120.47      125.92     12.98 o 
   7   9  11       32.29       27.49      9.42 o 
   8   9  11        0.00        3.94      3.94 o 
   9   9  11      195.17      204.44     16.18 o 
  10   9  11       40.01       40.97     13.87 o 
  11   9  11      336.48      380.59     12.96 o 
  12   9  11       91.61      102.63     11.61 o 
  -4  10  11        2.96       -2.07     12.00 o 
  -3  10  11      133.30      131.06     72.42 o 
  -2  10  11       23.60       10.50     13.81 o 
  -1  10  11       10.03       17.83      8.33 o 
   0  10  11        7.65        7.28     10.13 o 
   1  10  11       53.33       32.65     20.86 o 
   2  10  11       20.61       20.66      7.98 o 
   3  10  11       91.49       79.80      3.89 o 
   4  10  11       75.92       60.90      6.31 o 
   5  10  11       65.88       56.22      4.81 o 
   6  10  11       36.90       28.71     11.96 o 
   7  10  11       92.67       94.19      6.18 o 
   8  10  11       74.67       71.09      8.79 o 
   9  10  11       36.41       29.51      9.98 o 
  10  10  11        0.00        1.11      4.22 o 
  11  10  11       36.07       33.82     12.27 o 
  -2  11  11       19.73       28.01     14.35 o 
  -1  11  11        2.04       15.88     13.99 o 
   0  11  11        0.25        7.55     18.64 o 
   3  11  11      157.37      134.32      7.87 o 
   4  11  11      138.63      141.23      8.46 o 
   5  11  11      168.33      151.89     14.66 o 
   6  11  11       57.36       59.07      4.89 o 
   7  11  11       22.64       13.33      5.22 o 
   8  11  11       16.13       11.20      6.15 o 
   9  11  11        0.06        2.30      4.92 o 
  10  11  11        1.87        2.83      3.13 o 
  11  11  11       71.67       57.00     26.73 o 
   3  12  11       18.03       13.50      5.48 o 
   4  12  11       25.78       15.24     10.35 o 
   5  12  11        0.01        0.80      2.02 o 
   6  12  11       49.20       40.73     15.38 o 
   7  12  11       11.03       12.03      6.39 o 
   8  12  11      208.80      202.15     22.64 o 
   9  12  11       11.88        5.00      8.48 o 
  10  12  11       59.66       33.27     23.14 o 
   4  13  11        1.69        0.80      2.43 o 
   5  13  11       13.13       13.94      4.98 o 
   6  13  11        0.11        3.94      1.65 o 
   7  13  11       62.80       63.40      6.90 o 
   8  13  11       38.05       38.71     21.14 o 
   9  13  11       65.49       43.11     21.83 o 
  10  13  11        0.69        2.20      2.41 o 
   5  14  11       31.20       35.08      5.07 o 
   6  14  11       11.85        9.18      6.46 o 
   7  14  11        0.11        0.02      2.41 o 
   8  14  11        0.82        5.76      5.22 o 
  -5  -7  12        0.06        0.02      3.26 o 
  -4  -7  12       59.99       69.60     15.55 o 
  -3  -7  12       54.35       58.67     12.85 o 
  -2  -7  12       34.24       29.93      8.01 o 
  -1  -7  12       98.17      118.04     10.09 o 
   0  -7  12       14.13       14.86      4.51 o 
  -7  -6  12        0.92        2.89      4.11 o 
  -6  -6  12        6.35        8.13      7.46 o 
  -5  -6  12        5.60        2.52      2.18 o 
  -4  -6  12        4.91        2.91      3.98 o 
  -3  -6  12        5.11        2.47      1.60 o 
  -2  -6  12      106.39      111.10     13.80 o 
  -1  -6  12        7.28        5.66      2.88 o 
   0  -6  12      162.40      181.45      7.84 o 
   1  -6  12        9.11        7.88      2.25 o 
   2  -6  12       86.55       89.29      9.06 o 
  -7  -5  12       23.01        8.94      7.35 o 
  -6  -5  12        2.05        3.33      2.15 o 
  -5  -5  12        7.52        2.18      5.11 o 
  -4  -5  12       60.07       40.25      9.49 o 
  -3  -5  12        6.84        6.08      2.36 o 
  -2  -5  12        0.19       -1.37      2.49 o 
  -1  -5  12       61.54       57.27      6.15 o 
   0  -5  12        0.01        2.10      1.63 o 
   1  -5  12       50.44       50.92      2.94 o 
   2  -5  12      133.21      139.12      7.41 o 
   3  -5  12       10.20       11.71      4.31 o 
   4  -5  12       27.46       17.70      6.60 o 
  -8  -4  12        5.38        8.68      4.57 o 
  -7  -4  12        0.00       10.50      9.07 o 
  -6  -4  12        8.21       10.50      3.92 o 
  -5  -4  12        2.84        4.09      3.20 o 
  -4  -4  12        4.56        7.47      2.76 o 
  -3  -4  12       64.02       49.55     10.45 o 
  -2  -4  12       70.63       71.59     10.64 o 
  -1  -4  12      289.19      291.08      6.88 o 
   0  -4  12        0.02        1.61      1.55 o 
   1  -4  12        3.45        4.49      2.27 o 
   2  -4  12       42.99       43.59      6.77 o 
   3  -4  12      353.07      410.62     16.68 o 
   4  -4  12        5.80        7.48      2.54 o 
   5  -4  12      121.65      135.64     37.29 o 
  -8  -3  12       78.87      100.85     12.38 o 
  -7  -3  12        7.58       10.92      5.16 o 
  -6  -3  12        0.01        5.42      4.92 o 
  -5  -3  12       24.79       22.66      5.88 o 
  -4  -3  12        9.59        7.44      2.98 o 
  -3  -3  12       17.69       23.65      3.45 o 
  -2  -3  12       19.98       14.07      3.49 o 
  -1  -3  12        1.03        1.35      2.65 o 
   0  -3  12       65.87       47.25      7.57 o 
   1  -3  12       56.59       51.09      3.50 o 
   2  -3  12       36.71       32.47      6.07 o 
   3  -3  12       13.81       15.13      4.33 o 
   4  -3  12        1.76        1.68      2.35 o 
   5  -3  12       24.47       27.57      4.47 o 
   6  -3  12       52.28       67.81      7.77 o 
  -8  -2  12      197.12      205.45     11.34 o 
  -7  -2  12       11.00        6.75      3.41 o 
  -6  -2  12        7.91       10.28      3.71 o 
  -5  -2  12       13.53       10.62      3.47 o 
  -4  -2  12       27.62       33.88      7.77 o 
  -3  -2  12       41.00       35.99      9.34 o 
  -2  -2  12        4.81        4.61      2.72 o 
  -1  -2  12        3.13        3.51      2.54 o 
   0  -2  12      316.47      279.52      9.83 o 
   1  -2  12      311.62      277.52      9.84 o 
   2  -2  12       28.75       15.99      3.27 o 
   3  -2  12       58.25       68.04      3.95 o 
   4  -2  12        5.11        6.49      2.68 o 
   5  -2  12        2.49        5.04      1.89 o 
   6  -2  12       10.01       10.76      2.99 o 
   7  -2  12       33.69       19.35     11.70 o 
  -9  -1  12       45.68       31.89     10.15 o 
  -8  -1  12       95.66      100.03      8.67 o 
  -7  -1  12        1.54        4.44      2.68 o 
  -6  -1  12      147.78      153.89      9.52 o 
  -5  -1  12      201.36      230.82      9.34 o 
  -4  -1  12        1.12        0.70      2.89 o 
  -3  -1  12        2.23        0.79      2.33 o 
  -2  -1  12        3.70        4.90      3.38 o 
  -1  -1  12       54.33       37.99      6.78 o 
   0  -1  12        6.77        8.37      2.05 o 
   1  -1  12        4.46        7.96      2.14 o 
   2  -1  12       52.65       36.55      2.94 o 
   3  -1  12      187.51      170.11      8.50 o 
   4  -1  12        4.26        3.53      2.15 o 
   5  -1  12      137.56      149.61     11.02 o 
   6  -1  12        0.46        0.19      1.54 o 
   7  -1  12      234.96      249.50     16.95 o 
   8  -1  12        7.05        4.52      6.02 o 
  -8   0  12       17.75       10.71      6.05 o 
  -7   0  12        1.10        3.92      1.84 o 
  -6   0  12      172.02      194.48      9.57 o 
  -5   0  12      262.99      297.56     13.83 o 
  -4   0  12       60.48       55.44     13.07 o 
  -3   0  12       87.60       70.28      7.71 o 
  -2   0  12       27.43       22.00      6.45 o 
  -1   0  12      165.03      151.02      5.43 o 
   0   0  12      101.50       82.81      3.80 o 
   1   0  12        0.02        2.88      1.25 o 
   2   0  12       69.31       69.69      3.47 o 
   3   0  12       40.70       30.08      4.91 o 
   4   0  12       49.13       59.63      4.09 o 
   5   0  12       11.31        7.68      2.06 o 
   6   0  12        0.51        2.47      1.45 o 
   7   0  12        8.33        2.76      2.96 o 
   8   0  12       12.33        9.70      4.99 o 
   9   0  12       74.99       42.24     20.86 o 
  -8   1  12        2.34        4.94      3.00 o 
  -7   1  12      119.45      107.91      8.62 o 
  -6   1  12        3.28        3.60      2.04 o 
  -5   1  12       57.84       77.34      6.92 o 
  -4   1  12       65.61       49.98     10.91 o 
  -3   1  12      739.89      800.41     32.65 o 
  -2   1  12     1042.26     1026.32     64.51 o 
  -1   1  12        4.52        2.08      1.85 o 
   0   1  12      385.36      378.74     10.51 o 
   1   1  12       12.89        7.51      2.28 o 
   2   1  12        0.06        2.43      1.10 o 
   3   1  12        0.02        1.93      1.94 o 
   4   1  12      359.75      369.31     17.19 o 
   5   1  12      116.32      133.20      6.38 o 
   6   1  12        0.06        2.52      1.28 o 
   7   1  12       39.53       41.98      5.14 o 
   8   1  12        1.26        1.70      4.35 o 
   9   1  12       30.62       36.66     11.30 o 
  -8   2  12        0.08        1.05      1.92 o 
  -7   2  12        4.69        7.51      3.62 o 
  -6   2  12       39.36       21.62      7.52 o 
  -5   2  12       35.10       23.66      6.87 o 
  -4   2  12      107.30      116.18      5.67 o 
  -3   2  12      312.67      318.26     18.97 o 
  -2   2  12      625.91      633.72     25.93 o 
  -1   2  12       43.95       39.52      2.04 o 
   0   2  12      235.81      238.33      4.08 o 
   1   2  12      247.80      231.46      4.35 o 
   2   2  12        0.38        0.93      1.66 o 
   3   2  12       15.08       16.00      2.99 o 
   4   2  12      159.28      169.80      4.92 o 
   5   2  12        1.99        1.09      1.08 o 
   6   2  12        5.45        4.10      3.58 o 
   7   2  12       36.94       23.06      9.79 o 
   8   2  12      185.82      216.31      6.78 o 
   9   2  12      106.32      116.92     16.63 o 
  10   2  12        2.29        1.63      5.52 o 
  -8   3  12        2.04        3.70      8.26 o 
  -7   3  12        7.21        3.69      4.25 o 
  -6   3  12        0.21        0.32      2.34 o 
  -5   3  12      133.60      131.03     21.74 o 
  -4   3  12      107.06       94.02     13.13 o 
  -3   3  12      290.04      276.93     16.47 o 
  -2   3  12        1.90        3.11      2.34 o 
  -1   3  12      335.70      312.28      9.05 o 
   0   3  12      594.39      550.85     14.09 o 
   1   3  12      221.79      238.98      5.90 o 
   2   3  12        0.31       -0.13      0.96 o 
   3   3  12      363.66      399.04     10.15 o 
   4   3  12     1154.52     1190.99     27.68 o 
   5   3  12       15.22       16.30      3.22 o 
   6   3  12        0.12        4.89      3.36 o 
   7   3  12        0.03       -0.75      2.90 o 
   8   3  12        9.37       11.06      2.91 o 
   9   3  12        7.05        2.58      2.75 o 
  10   3  12        1.10       -1.13      5.50 o 
  -7   4  12        4.56       10.03      9.83 o 
  -6   4  12        5.46        7.91      3.21 o 
  -5   4  12       11.73       11.36      3.78 o 
  -4   4  12        8.92       13.14      4.01 o 
  -3   4  12       47.82       48.39      4.96 o 
  -2   4  12       65.78       62.85      8.24 o 
  -1   4  12       44.36       52.23      3.66 o 
   0   4  12        9.47        6.29      1.42 o 
   1   4  12      515.93      501.96     12.61 o 
   2   4  12      169.58      150.49      3.00 o 
   3   4  12       54.92       43.71      1.68 o 
   4   4  12       44.32       38.50      6.58 o 
   5   4  12        7.54        7.94      3.05 o 
   6   4  12      233.95      238.62     10.70 o 
   7   4  12       55.01       54.17      6.46 o 
   8   4  12       21.41       14.51      3.51 o 
   9   4  12        6.61       12.66      8.83 o 
  10   4  12        8.62        4.74      3.26 o 
  11   4  12       23.65       23.08     16.66 o 
  -7   5  12        1.29       10.37      9.79 o 
  -6   5  12       82.83       54.55     46.46 o 
  -5   5  12      205.51      230.66      5.80 o 
  -4   5  12       47.68       37.41     10.15 o 
  -3   5  12       93.05       92.20      5.46 o 
  -2   5  12       51.15       52.62      6.37 o 
  -1   5  12       56.62       54.38      3.97 o 
   0   5  12        4.35        4.57      1.30 o 
   1   5  12      375.40      395.37     11.16 o 
   2   5  12      278.38      274.72      7.34 o 
   3   5  12       38.76       34.41      2.74 o 
   4   5  12      599.07      643.63     18.77 o 
   5   5  12        1.15        0.97      2.69 o 
   6   5  12      237.27      249.74     13.54 o 
   7   5  12       60.51       64.87      6.60 o 
   8   5  12        5.61        5.27      2.21 o 
   9   5  12       95.63       98.82      9.53 o 
  10   5  12        2.04        3.26      4.20 o 
  11   5  12       11.30        8.15      4.17 o 
  -6   6  12       20.89       22.95     21.20 o 
  -5   6  12        6.31        5.05      2.99 o 
  -4   6  12        3.47        3.85      2.53 o 
  -3   6  12       92.16       93.97      5.10 o 
  -2   6  12       65.61       51.12      6.53 o 
  -1   6  12       87.12       80.56      6.38 o 
   0   6  12       85.39       80.68      8.92 o 
   1   6  12     2651.04     3096.30     60.99 o 
   2   6  12       13.35       13.20      1.83 o 
   3   6  12       19.00       17.18      3.96 o 
   4   6  12      483.04      502.38     16.34 o 
   5   6  12      220.57      227.05     16.34 o 
   6   6  12      709.39      790.34     32.56 o 
   7   6  12      145.08      139.83      5.74 o 
   8   6  12      124.58      137.10     10.56 o 
   9   6  12       28.01       29.36     11.01 o 
  10   6  12       38.34       27.64     16.55 o 
  11   6  12        0.00       -0.93      4.42 o 
  -6   7  12        3.59       12.64     13.55 o 
  -5   7  12        5.84       13.92     10.37 o 
  -4   7  12      113.85      140.49      8.14 o 
  -3   7  12        6.25        2.16      1.97 o 
  -2   7  12       33.66       22.17      6.79 o 
  -1   7  12       25.63       12.80      5.30 o 
   0   7  12      114.29      105.66      3.68 o 
   1   7  12      112.91      105.47      2.81 o 
   2   7  12       11.24        8.80      1.93 o 
   3   7  12       11.16        8.39      2.65 o 
   4   7  12       25.97       24.39      7.37 o 
   5   7  12       37.72       34.40      9.93 o 
   6   7  12        8.12       12.45      3.46 o 
   7   7  12      132.09      143.20      7.77 o 
   8   7  12       75.71       98.00      7.39 o 
   9   7  12      101.11       89.78     11.96 o 
  10   7  12       12.02       17.90     10.13 o 
  11   7  12       72.53       93.39      9.59 o 
  -5   8  12       40.87       21.16     15.01 o 
  -4   8  12       26.15        7.39      8.72 o 
  -3   8  12       27.55       20.53      6.26 o 
  -2   8  12      124.90      119.00     11.28 o 
  -1   8  12      426.82      441.25     31.63 o 
   0   8  12       46.12       47.44      3.55 o 
   1   8  12       36.20       20.78      3.86 o 
   2   8  12       41.30       45.65      3.73 o 
   3   8  12        6.95        4.14      2.45 o 
   4   8  12       13.82       12.60      3.64 o 
   5   8  12       56.34       64.06      6.48 o 
   6   8  12       61.73       58.52      3.64 o 
   7   8  12       10.77       11.55      5.92 o 
   8   8  12        6.36        2.89      2.70 o 
   9   8  12       62.96       69.51      5.57 o 
  10   8  12       28.19       19.97      7.68 o 
  11   8  12        9.71        3.41      3.05 o 
  -4   9  12       26.27       13.12      9.96 o 
  -3   9  12        4.26       21.60      9.55 o 
  -2   9  12        1.10        4.10      4.80 o 
  -1   9  12        0.32        4.01      4.24 o 
   0   9  12       20.19       15.52      5.06 o 
   1   9  12       61.65       67.05      5.26 o 
   2   9  12        0.09       -0.64      1.30 o 
   3   9  12      127.04      127.35      6.43 o 
   4   9  12      127.13      105.20      6.00 o 
   5   9  12      112.80       95.17      6.55 o 
   6   9  12      126.81      132.49      6.09 o 
   7   9  12      144.00      144.76      7.83 o 
   8   9  12        4.92        7.33      4.94 o 
   9   9  12      115.39      121.77     10.03 o 
  10   9  12      372.43      412.80     25.90 o 
  11   9  12      139.26      150.43     14.81 o 
  -3  10  12        9.46        7.20     12.88 o 
  -2  10  12      221.85      239.65     25.23 o 
  -1  10  12       34.77       23.08      8.87 o 
   0  10  12        0.07        0.20      1.07 o 
   1  10  12        6.48        9.46      4.81 o 
   2  10  12       13.00       15.03      4.28 o 
   3  10  12       24.24       18.36      6.29 o 
   4  10  12       89.49       82.17      5.79 o 
   5  10  12        5.20        2.46      1.74 o 
   6  10  12        8.38        9.26      5.66 o 
   7  10  12       31.68       18.05      7.48 o 
   8  10  12        6.69       11.64      5.81 o 
   9  10  12        1.60        1.81      3.48 o 
  10  10  12        0.16        5.20      4.05 o 
  11  10  12        4.43        6.03      2.96 o 
  -2  11  12       44.67       26.03     13.99 o 
   3  11  12      222.89      226.12     15.07 o 
   4  11  12        9.63        6.00      4.20 o 
   5  11  12        1.18        1.89      2.76 o 
   6  11  12        7.75        5.55      7.33 o 
   7  11  12        5.90        4.35      3.92 o 
   8  11  12       10.03       12.81      7.46 o 
   9  11  12       33.32       24.08      9.27 o 
  10  11  12       33.99       27.14     10.55 o 
   3  12  12       31.14       23.08     16.11 o 
   4  12  12       35.04       29.40     29.49 o 
   5  12  12        7.03        8.65      6.11 o 
   6  12  12       13.12        7.22      4.94 o 
   7  12  12       56.97       51.48     22.16 o 
   8  12  12        9.63        6.98      4.66 o 
   9  12  12        1.99        2.33      4.05 o 
  10  12  12        0.33        3.59      2.11 o 
   4  13  12       25.00       18.31      7.89 o 
   5  13  12        0.00        3.18      4.31 o 
   6  13  12       15.90       16.27      8.76 o 
   7  13  12       30.86       11.38      7.70 o 
   8  13  12        0.96       -1.63      4.15 o 
   9  13  12        0.41        1.41      5.37 o 
   5  14  12        9.99       11.66      7.03 o 
   6  14  12        6.23        3.83      3.63 o 
  -5  -6  13       39.30       32.06     11.16 o 
  -4  -6  13       86.30      116.69      8.93 o 
  -3  -6  13       67.10       71.05      5.80 o 
  -2  -6  13       65.48       82.80      7.14 o 
  -1  -6  13        6.90        5.35      2.00 o 
   0  -6  13       20.59       13.91      3.95 o 
  -6  -5  13       45.42       61.25     18.90 o 
  -5  -5  13       69.34       70.51      9.20 o 
  -4  -5  13        0.00        3.10      1.78 o 
  -3  -5  13       28.24       33.98      9.14 o 
  -2  -5  13        1.19        1.70      2.55 o 
  -1  -5  13        0.17        0.25      2.86 o 
   0  -5  13      221.27      263.46      8.80 o 
   1  -5  13       37.69       26.90      7.96 o 
   2  -5  13       61.02       73.57     15.70 o 
  -7  -4  13        0.24        4.65      3.30 o 
  -6  -4  13        3.46        4.06      2.10 o 
  -5  -4  13       50.32       44.11     15.87 o 
  -4  -4  13        7.68       12.87      4.42 o 
  -3  -4  13      183.43      180.72      5.22 o 
  -2  -4  13        0.30        0.81      1.63 o 
  -1  -4  13      112.85      123.88      7.76 o 
   0  -4  13      158.77      161.99     10.03 o 
   1  -4  13        8.32        7.98      1.82 o 
   2  -4  13      122.26      128.58     10.92 o 
   3  -4  13        9.41       11.45      3.96 o 
   4  -4  13       33.88       41.94      4.21 o 
  -7  -3  13       33.65       28.76     11.43 o 
  -6  -3  13        0.85        3.72      2.18 o 
  -5  -3  13        5.81        0.75      4.82 o 
  -4  -3  13       37.29       31.41      8.90 o 
  -3  -3  13       17.79       19.13      4.57 o 
  -2  -3  13      179.23      163.78      9.56 o 
  -1  -3  13       85.14       89.01      6.87 o 
   0  -3  13      125.30      132.74      6.74 o 
   1  -3  13        5.81        4.39      2.45 o 
   2  -3  13       21.62       33.89      5.27 o 
   3  -3  13       65.85       68.03      5.23 o 
   4  -3  13        1.88        2.18      0.98 o 
   5  -3  13        3.56        7.93      2.85 o 
  -8  -2  13      150.72      150.93     11.21 o 
  -7  -2  13        0.72        3.06      2.46 o 
  -6  -2  13       18.80       15.05      4.99 o 
  -5  -2  13        0.87        3.48      1.83 o 
  -4  -2  13       25.71       32.21      6.57 o 
  -3  -2  13        6.94        6.79      3.09 o 
  -2  -2  13        0.32       -1.27      2.86 o 
  -1  -2  13       25.52       16.42      4.14 o 
   0  -2  13       21.52       18.48      4.20 o 
   1  -2  13       28.55       21.46      4.51 o 
   2  -2  13       32.44       29.00      6.41 o 
   3  -2  13       10.71        6.36      1.64 o 
   4  -2  13       19.96       13.46      3.89 o 
   5  -2  13       19.43       12.30      4.28 o 
   6  -2  13       63.81       72.68      7.73 o 
  -8  -1  13        0.00        4.49      2.96 o 
  -7  -1  13       44.30       36.19     13.75 o 
  -6  -1  13       66.97       75.08     14.22 o 
  -5  -1  13       87.13       70.79      6.76 o 
  -4  -1  13        7.94        7.55      2.20 o 
  -3  -1  13       16.62       19.19      5.57 o 
  -2  -1  13        1.29        1.72      2.16 o 
  -1  -1  13        2.91        2.71      1.57 o 
   0  -1  13        2.23        0.65      2.49 o 
   1  -1  13       13.43       12.17      2.45 o 
   2  -1  13        0.41        0.04      1.91 o 
   3  -1  13       49.10       39.24      3.58 o 
   4  -1  13        5.96        1.30      2.19 o 
   5  -1  13        9.88        5.62      2.20 o 
   6  -1  13       87.34       83.97     11.03 o 
   7  -1  13        7.75        6.64      3.06 o 
  -8   0  13       31.63       26.01      8.87 o 
  -7   0  13       18.32       13.45      6.64 o 
  -6   0  13      286.52      335.89     15.52 o 
  -5   0  13      113.74       98.49     11.37 o 
  -4   0  13        1.71        5.26      3.21 o 
  -3   0  13      315.86      301.32     13.88 o 
  -2   0  13       52.78       59.97      8.52 o 
  -1   0  13      213.50      212.35     11.54 o 
   0   0  13      289.50      287.44     11.55 o 
   1   0  13       32.38       29.14      5.14 o 
   2   0  13      206.95      202.17      7.47 o 
   3   0  13       60.57       57.81      5.22 o 
   4   0  13      156.78      164.45     14.12 o 
   5   0  13       47.87       53.32      3.94 o 
   6   0  13        0.03        3.09      2.66 o 
   7   0  13        7.15        0.61      2.51 o 
   8   0  13        7.58        5.91      2.17 o 
  -8   1  13        0.94        1.66      2.35 o 
  -7   1  13       42.61       36.26     12.52 o 
  -6   1  13       13.96       15.06      4.64 o 
  -5   1  13       36.09       29.12     11.33 o 
  -4   1  13      242.75      225.48      7.35 o 
  -3   1  13       55.73       61.37     12.15 o 
  -2   1  13      339.41      360.50     18.06 o 
  -1   1  13       52.68       48.45      5.36 o 
   0   1  13       61.17       50.73      5.56 o 
   1   1  13        0.27        1.93      1.26 o 
   2   1  13        0.81        0.75      1.58 o 
   3   1  13        4.97        4.72      2.21 o 
   4   1  13       38.03       57.14      7.66 o 
   5   1  13       49.20       48.90      4.50 o 
   6   1  13       75.57       80.15     10.45 o 
   7   1  13       74.57       72.85      8.65 o 
   8   1  13        7.22        6.07      2.73 o 
  -7   2  13       24.64       23.22      7.13 o 
  -6   2  13       64.49       65.33      9.06 o 
  -5   2  13       22.35       16.06      6.81 o 
  -4   2  13       75.18       71.47      8.28 o 
  -3   2  13        4.73        2.65      1.76 o 
  -2   2  13      436.65      442.15     23.29 o 
  -1   2  13       15.85       11.45      5.95 o 
   0   2  13       17.74       15.50      4.06 o 
   1   2  13      746.20      724.62     24.54 o 
   2   2  13       84.42       84.50      2.93 o 
   3   2  13        3.21        4.30      2.30 o 
   4   2  13       65.64       64.28      2.87 o 
   5   2  13        3.09        2.89      2.60 o 
   6   2  13       48.75       52.50     12.94 o 
   7   2  13       15.63       13.70      5.29 o 
   8   2  13        0.03        1.42      1.80 o 
   9   2  13        0.05        3.21      2.41 o 
  -7   3  13        3.81        4.39      2.85 o 
  -6   3  13        8.48        7.43      4.55 o 
  -5   3  13        3.82        0.95      1.71 o 
  -4   3  13       28.01       27.37      7.84 o 
  -3   3  13        3.29        3.91      2.25 o 
  -2   3  13       11.58       12.87      4.94 o 
  -1   3  13      340.75      344.08     14.82 o 
   0   3  13      270.97      243.78     11.27 o 
   1   3  13       51.84       61.65      3.11 o 
   2   3  13        1.76        2.29      1.12 o 
   3   3  13      642.40      661.95     21.94 o 
   4   3  13       88.45      118.59      3.89 o 
   5   3  13      166.75      175.70      8.36 o 
   6   3  13       14.10       14.99      4.45 o 
   7   3  13      117.70      116.66      9.48 o 
   8   3  13      268.73      278.27     10.14 o 
   9   3  13        2.02        1.25      1.21 o 
  -7   4  13       10.09        7.00      9.72 o 
  -6   4  13       34.79       25.21      7.87 o 
  -5   4  13        5.57        7.76      3.46 o 
  -4   4  13       59.42       60.02     11.44 o 
  -3   4  13       32.50       23.95      5.06 o 
  -2   4  13       56.37       52.11     12.41 o 
  -1   4  13        6.75        3.11      3.17 o 
   0   4  13       10.99        8.99      2.71 o 
   1   4  13       40.68       36.59      4.12 o 
   2   4  13      381.72      375.22     12.92 o 
   3   4  13      328.71      297.61     13.23 o 
   4   4  13      151.13      158.98      8.64 o 
   5   4  13       84.23       90.22      8.06 o 
   6   4  13      203.35      164.13      9.69 o 
   7   4  13       73.60       67.60      6.02 o 
   8   4  13        9.51        7.63      2.94 o 
   9   4  13        2.62        2.98      2.55 o 
  10   4  13       63.91       51.09     29.88 o 
  -6   5  13        5.59        1.48      4.87 o 
  -5   5  13        0.85        0.36      2.59 o 
  -4   5  13       34.18       33.29     11.41 o 
  -3   5  13       18.07       16.80      4.75 o 
  -2   5  13       32.60       26.52      5.63 o 
  -1   5  13        4.40        1.18      1.95 o 
   0   5  13       21.47       18.23      5.15 o 
   1   5  13        0.98        0.94      0.76 o 
   2   5  13     1289.01     1397.98     79.26 o 
   3   5  13      564.22      580.96     23.68 o 
   4   5  13       76.65       70.08      4.50 o 
   5   5  13      217.02      211.59     10.10 o 
   6   5  13       86.17       87.49      5.03 o 
   7   5  13      203.12      195.67     11.14 o 
   8   5  13      114.59      125.14      8.19 o 
   9   5  13      109.92      103.65      7.97 o 
  10   5  13       21.58       20.55     10.00 o 
  -6   6  13        0.96       -0.31      9.87 o 
  -5   6  13        0.07       -8.27      8.27 o 
  -4   6  13       45.34       46.03      3.56 o 
  -3   6  13        0.52        2.90      3.47 o 
  -2   6  13       20.71       19.72      5.44 o 
  -1   6  13       13.64       15.73      3.78 o 
   0   6  13        0.04        2.25      1.83 o 
   1   6  13      132.07      134.84     14.36 o 
   2   6  13      147.90      146.12     16.21 o 
   3   6  13        4.22        2.54      1.62 o 
   4   6  13       74.75       63.91      3.35 o 
   5   6  13       54.60       54.69      6.11 o 
   6   6  13       21.19       16.31      3.80 o 
   7   6  13       28.84       30.67      7.44 o 
   8   6  13        2.56        5.49      2.88 o 
   9   6  13       10.29        7.37      3.89 o 
  10   6  13       33.13       20.29      7.35 o 
  -5   7  13        5.54       13.46      8.89 o 
  -4   7  13       46.53       44.38      5.67 o 
  -3   7  13       16.79       14.94      4.78 o 
  -2   7  13        6.99        4.85      4.62 o 
  -1   7  13       48.56       53.86     11.60 o 
   0   7  13      440.11      451.45     21.21 o 
   1   7  13      308.41      319.35     20.70 o 
   2   7  13        2.65        1.47      1.72 o 
   3   7  13        0.88        1.54      1.54 o 
   4   7  13       30.94       24.93      6.28 o 
   5   7  13       10.97        8.53      3.26 o 
   6   7  13       25.85       20.53      4.80 o 
   7   7  13       42.57       42.47      9.83 o 
   8   7  13       86.68       80.67      3.57 o 
   9   7  13      103.57       77.40     20.59 o 
  10   7  13        0.03        3.22      2.78 o 
  -4   8  13        1.16        0.28      9.02 o 
  -3   8  13       20.40       16.68      6.77 o 
  -2   8  13        0.52        3.24      2.00 o 
  -1   8  13      243.10      249.39     17.81 o 
   0   8  13       89.48       81.32     12.46 o 
   1   8  13       28.53       19.72      7.46 o 
   2   8  13       34.51       37.02      3.20 o 
   3   8  13        2.08        2.67      1.44 o 
   4   8  13       26.03       22.23      6.54 o 
   5   8  13       41.14       40.74      3.11 o 
   6   8  13       52.70       50.16     12.19 o 
   7   8  13      106.40      103.99      5.92 o 
   8   8  13        4.70        7.76      5.92 o 
   9   8  13        7.21        1.80      2.70 o 
  10   8  13       55.48       45.04     20.62 o 
  -3   9  13      110.47       84.77     57.02 o 
  -2   9  13       15.36       11.76      6.27 o 
  -1   9  13      149.62      157.31      6.37 o 
   0   9  13       68.29       80.86      4.65 o 
   1   9  13        2.27        3.54      1.50 o 
   2   9  13       37.43       31.10     13.31 o 
   3   9  13       62.65       68.63      4.29 o 
   4   9  13        6.35        4.46      1.62 o 
   5   9  13       12.41       11.19      3.90 o 
   6   9  13       94.38      113.22     16.56 o 
   8   9  13       27.21       26.77     12.18 o 
   9   9  13       13.97        9.27      5.04 o 
  10   9  13        3.08        2.96      4.18 o 
  -1  10  13      292.44      316.66     20.77 o 
   0  10  13       24.88       35.27      3.89 o 
   1  10  13        1.94        5.42      2.94 o 
   2  10  13        0.93        2.02      2.57 o 
   3  10  13       30.77       38.25      4.99 o 
   4  10  13        7.22        4.30      1.73 o 
   5  10  13      300.03      298.47     17.22 o 
   6  10  13        9.65       10.11      7.42 o 
   7  10  13       14.85        5.04      4.72 o 
   8  10  13        2.72        2.37      3.85 o 
   9  10  13       36.96       31.29     20.79 o 
  10  10  13       12.82       12.11      5.37 o 
   4  11  13      122.90      140.89      6.07 o 
   5  11  13        1.84       -2.76      2.76 o 
   6  11  13        2.10        3.11      3.41 o 
   7  11  13       27.05       10.42      6.87 o 
   8  11  13       54.39       42.74     19.73 o 
   9  11  13        0.16        3.18      2.65 o 
  10  11  13        2.51        6.52      6.18 o 
   4  12  13       21.37       24.55     13.48 o 
   5  12  13        0.58        0.63      1.85 o 
   6  12  13        0.08       -0.11      3.42 o 
   7  12  13       12.17       15.64      9.77 o 
   8  12  13        3.53        4.20      3.44 o 
   9  12  13       11.23        9.09      7.50 o 
   5  13  13       93.57      106.70     10.39 o 
   6  13  13       70.41       93.26     10.39 o 
   7  13  13        9.00        6.59      6.03 o 
  -3  -5  14        0.04        1.86      1.61 o 
  -2  -5  14        6.64        5.52      2.66 o 
  -1  -5  14        6.57        5.61      4.08 o 
   0  -5  14       12.69       14.60      3.75 o 
  -5  -4  14        7.23        8.69      5.85 o 
  -4  -4  14        3.71        3.76      2.85 o 
  -3  -4  14       10.97       10.65      4.30 o 
  -2  -4  14        4.71        4.51      2.26 o 
  -1  -4  14       55.48       60.63     19.24 o 
   0  -4  14        2.55        4.03      2.84 o 
   1  -4  14       41.17       56.74      5.03 o 
   2  -4  14        4.43        4.00      1.82 o 
  -6  -3  14       43.24       29.98     12.12 o 
  -5  -3  14       22.40       25.21      5.89 o 
  -4  -3  14       14.06        8.29      5.44 o 
  -3  -3  14       60.53       62.72      6.87 o 
  -2  -3  14        0.15       -1.61      2.63 o 
  -1  -3  14       13.82       15.74      6.66 o 
   0  -3  14        4.05        6.21      1.93 o 
   1  -3  14       30.54       38.97      6.35 o 
   2  -3  14        1.50        1.66      2.39 o 
   3  -3  14      104.49      122.56     12.35 o 
   4  -3  14        8.31        9.01      3.10 o 
  -6  -2  14       18.01       11.86      4.45 o 
  -5  -2  14        6.19        7.86      3.12 o 
  -4  -2  14       29.89       25.89      8.28 o 
  -3  -2  14        2.62        4.04      2.85 o 
  -2  -2  14        3.17        2.52      3.17 o 
  -1  -2  14       20.83       13.97      4.16 o 
   0  -2  14        1.73        0.48      2.22 o 
   1  -2  14       66.80       63.66      4.93 o 
   2  -2  14       26.70       16.50      4.53 o 
   3  -2  14       18.68       15.78      4.61 o 
   4  -2  14       24.67       23.80      4.78 o 
   5  -2  14        0.36       -1.77      3.37 o 
  -7  -1  14        0.28        4.59      3.00 o 
  -6  -1  14        3.47        2.28      2.48 o 
  -5  -1  14       96.47      102.41      7.25 o 
  -4  -1  14       36.39       31.21      7.86 o 
  -3  -1  14       14.53       10.93      3.43 o 
  -2  -1  14        5.88        9.11      3.35 o 
  -1  -1  14       92.61       82.98      5.01 o 
   0  -1  14        0.13       -0.78      2.17 o 
   1  -1  14      140.53      134.76     10.23 o 
   2  -1  14       44.46       36.10      4.78 o 
   3  -1  14        0.90        1.64      1.31 o 
   4  -1  14       16.58       10.56      3.49 o 
   5  -1  14        5.32        4.99      2.69 o 
   6  -1  14        5.76        2.08      3.17 o 
  -7   0  14       60.03       49.10     14.90 o 
  -6   0  14       41.88       31.28     12.49 o 
  -5   0  14        0.01       -0.33      2.93 o 
  -4   0  14        0.06        2.56      2.57 o 
  -3   0  14       19.81       16.22      6.34 o 
  -2   0  14       33.26       26.60      6.10 o 
  -1   0  14       71.54       68.73      5.65 o 
   0   0  14       40.62       34.56      9.87 o 
   1   0  14      106.08      116.03      4.13 o 
   2   0  14        6.62        4.27      1.46 o 
   3   0  14        0.46        2.80      2.64 o 
   4   0  14       83.46       80.16      9.97 o 
   5   0  14       37.49       32.03     12.02 o 
   6   0  14      114.84      114.12      6.90 o 
   7   0  14        0.21        0.14      1.23 o 
  -7   1  14        0.10        0.63      3.62 o 
  -6   1  14       18.19       17.88      6.03 o 
  -5   1  14       89.63       99.04      6.24 o 
  -4   1  14       18.59       16.75      4.44 o 
  -3   1  14      134.82      125.89      8.03 o 
  -2   1  14        1.71        1.47      1.62 o 
  -1   1  14       56.10       47.59     11.82 o 
   0   1  14        0.22        0.30      2.15 o 
   1   1  14       20.29       19.86      3.66 o 
   2   1  14       82.86      101.78      3.49 o 
   3   1  14       15.42       12.73      2.76 o 
   4   1  14        0.12       -3.01      3.01 o 
   5   1  14       23.30       17.60      5.84 o 
   6   1  14       81.80       65.44      5.71 o 
   7   1  14        0.63        3.37      3.05 o 
   8   1  14        1.51        5.43      3.09 o 
  -6   2  14       39.78       30.81     13.71 o 
  -5   2  14        0.45        3.61      3.15 o 
  -4   2  14       91.98       83.76     13.66 o 
  -3   2  14       56.69       63.92      8.28 o 
  -2   2  14       47.01       33.38      7.66 o 
  -1   2  14      134.78      130.19      5.79 o 
   0   2  14       31.77       25.34      6.72 o 
   1   2  14       34.35       33.99      3.25 o 
   2   2  14        1.26        2.39      1.23 o 
   3   2  14       42.99       39.07      8.32 o 
   4   2  14        0.33        4.10      2.72 o 
   5   2  14      341.08      360.53     14.82 o 
   6   2  14       17.60       15.64      5.37 o 
   7   2  14        0.58       -0.24      3.99 o 
   8   2  14        2.90        6.54      2.39 o 
  -6   3  14        1.14        0.97      2.78 o 
  -5   3  14        0.13        0.89      2.17 o 
  -4   3  14       11.80        8.05      3.26 o 
  -3   3  14       29.51       29.24      6.79 o 
  -2   3  14       12.74       11.60      2.88 o 
  -1   3  14       15.12       10.44      3.58 o 
   0   3  14      140.13      121.69      6.79 o 
   1   3  14       30.22       28.58      4.56 o 
   2   3  14        6.29        5.73      1.84 o 
   3   3  14        1.30        1.64      1.38 o 
   4   3  14       77.72       69.83     11.01 o 
   5   3  14       41.97       30.18      9.19 o 
   6   3  14       50.64       61.05      8.55 o 
   7   3  14       10.78       12.80      3.96 o 
   8   3  14        0.01       -0.41      2.53 o 
   9   3  14       10.69       10.56      4.91 o 
  -6   4  14       15.58       13.38      6.46 o 
  -5   4  14        0.02        0.94      2.44 o 
  -4   4  14       66.94       65.26     15.48 o 
  -3   4  14      120.91      123.76      9.60 o 
  -2   4  14       62.53       67.66      5.35 o 
  -1   4  14       25.12       20.39      3.56 o 
   0   4  14        0.20       -0.55      1.79 o 
   1   4  14       24.57       18.00      3.95 o 
   2   4  14       42.53       32.55      3.84 o 
   3   4  14      264.64      257.61     11.33 o 
   4   4  14       67.39       55.68     12.18 o 
   5   4  14        3.40        1.79      3.28 o 
   6   4  14        4.14        1.68      1.86 o 
   7   4  14        2.76        3.88      2.90 o 
   8   4  14       26.50       17.89      6.19 o 
   9   4  14        0.58        2.92      3.76 o 
  -5   5  14       34.95       24.85      9.33 o 
  -4   5  14       15.84       13.76      5.31 o 
  -3   5  14        0.00        1.26      2.31 o 
  -2   5  14        5.00        2.63      1.55 o 
  -1   5  14        6.74        6.22      2.36 o 
   0   5  14       44.65       42.95      5.03 o 
   1   5  14       85.79       85.64     22.34 o 
   2   5  14      194.65      206.87     13.22 o 
   3   5  14      313.03      343.85     14.67 o 
   4   5  14      144.73      143.13      4.31 o 
   5   5  14       35.03       32.70      6.47 o 
   6   5  14       12.30       13.87      3.76 o 
   7   5  14       11.45       11.93      3.84 o 
   8   5  14        0.71        3.58      3.13 o 
   9   5  14        0.07       -0.63      1.91 o 
  -5   6  14       45.75       57.28     11.07 o 
  -4   6  14        1.95        4.72      2.57 o 
  -3   6  14      100.14      108.37      7.58 o 
  -2   6  14       26.83       24.56      7.73 o 
  -1   6  14       19.95       19.50      6.05 o 
   0   6  14       29.09       27.47      8.83 o 
   1   6  14        0.04        1.00      2.83 o 
   2   6  14       42.39       43.84      4.11 o 
   3   6  14        2.05        2.97      2.50 o 
   4   6  14       20.04       18.69      4.88 o 
   5   6  14        0.64        3.05      1.65 o 
   6   6  14       41.68       27.68      7.42 o 
   7   6  14       37.28       46.80     10.64 o 
   8   6  14        0.26        1.33      1.96 o 
   9   6  14       18.85       16.79      7.81 o 
  10   6  14        4.41        5.41      3.87 o 
  -4   7  14        1.31        5.30      2.55 o 
  -3   7  14       26.10       17.54      5.67 o 
  -2   7  14       76.73       85.59     21.13 o 
  -1   7  14        0.19        0.72      1.79 o 
   0   7  14       25.47       19.96      8.13 o 
   1   7  14      437.17      429.46     14.57 o 
   2   7  14       36.10       42.10      4.05 o 
   3   7  14      115.83      136.50      5.02 o 
   4   7  14        0.18        0.71      1.62 o 
   5   7  14        7.44        5.42      3.17 o 
   6   7  14       11.27       12.12      3.63 o 
   7   7  14       13.16       15.09      4.89 o 
   8   7  14       61.83       54.58      4.79 o 
   9   7  14       10.80        8.00      8.53 o 
  10   7  14        1.05        4.39      2.70 o 
  -3   8  14       10.46        5.78      3.21 o 
  -2   8  14       12.49       12.66      3.85 o 
  -1   8  14       89.86       88.95     11.50 o 
   0   8  14       22.03       21.79     10.66 o 
   1   8  14       28.62       19.03     11.16 o 
   2   8  14        0.80        2.72      2.09 o 
   3   8  14        2.88        6.68      2.46 o 
   4   8  14        4.49        3.87      1.75 o 
   5   8  14       16.82       18.00      4.61 o 
   6   8  14       20.80       19.40      5.19 o 
   7   8  14       16.38       15.45      4.67 o 
   8   8  14       26.22       19.59     10.92 o 
   9   8  14        1.46        3.42      2.52 o 
  10   8  14       55.00       39.21     25.94 o 
  -2   9  14       28.37       18.18      7.59 o 
  -1   9  14       75.96       72.10      6.02 o 
   0   9  14       95.40       92.43      6.85 o 
   1   9  14        2.07        3.26      2.48 o 
   2   9  14        1.64        3.61      3.46 o 
   3   9  14       22.40       23.25      9.53 o 
   4   9  14        5.35        4.37      2.20 o 
   5   9  14        7.70        6.76      2.91 o 
   6   9  14       38.80       38.12      9.64 o 
   7   9  14       16.43        9.37      5.28 o 
   8   9  14       10.35        5.98      4.61 o 
   9   9  14        6.88        7.77      5.46 o 
  10   9  14        6.85       11.42      8.24 o 
  -1  10  14        9.33        6.20      2.85 o 
   0  10  14        2.07        4.37      3.00 o 
   1  10  14       15.90       17.70     11.42 o 
   2  10  14        0.96        0.81      1.70 o 
   3  10  14       23.35       18.14      9.02 o 
   4  10  14        3.75        5.45      2.01 o 
   5  10  14        7.34        3.47      2.30 o 
   6  10  14       55.19       37.62     16.11 o 
   7  10  14       25.57       20.07     15.75 o 
   8  10  14        1.75        6.79      4.02 o 
   9  10  14        9.99        8.66      6.90 o 
   0  11  14        6.06        4.46      4.42 o 
   1  11  14      153.08      159.59      9.11 o 
   5  11  14        1.20        5.63      4.17 o 
   6  11  14        3.42        2.15      2.76 o 
   7  11  14       41.70       31.14     16.53 o 
   8  11  14       28.27       16.70     12.63 o 
   9  11  14        6.21        8.44      5.74 o 
   5  12  14        0.19        3.85      2.83 o 
   6  12  14        1.78       -0.02      2.15 o 
   7  12  14        0.00        2.94      2.52 o 
   8  12  14        0.77        1.59      2.61 o 
  -4  -3  15        9.37        4.52      3.85 o 
  -3  -3  15        0.93        4.28      3.60 o 
  -2  -3  15       14.63       13.32      5.92 o 
  -1  -3  15       12.01        8.29      3.61 o 
   0  -3  15        4.77        3.21      2.06 o 
   1  -3  15       14.87        7.96      7.98 o 
   2  -3  15       30.43       31.12      7.16 o 
  -5  -2  15        7.76        7.50      2.37 o 
  -4  -2  15        0.22        4.02      2.54 o 
  -3  -2  15        5.63        6.14      3.59 o 
  -2  -2  15       23.31       22.16      6.28 o 
  -1  -2  15       61.08       64.51     11.38 o 
   0  -2  15        4.18        7.15      2.85 o 
   1  -2  15       16.29       13.31      4.95 o 
   2  -2  15        3.21        3.69      2.06 o 
   3  -2  15        0.04        2.10      3.99 o 
  -5  -1  15       11.22        5.82      3.16 o 
  -4  -1  15       31.11       19.28      5.59 o 
  -3  -1  15       19.81       11.82      6.09 o 
  -2  -1  15        2.32        0.23      3.21 o 
  -1  -1  15        0.25        1.66      2.14 o 
   0  -1  15        3.46        3.75      2.67 o 
   1  -1  15       70.01       76.10      5.01 o 
   2  -1  15        1.73        1.44      1.37 o 
   3  -1  15        4.78        2.57      2.48 o 
   4  -1  15        1.91        2.19      2.78 o 
   5  -1  15       29.91       34.23      8.23 o 
  -5   0  15        0.74       10.22      9.55 o 
  -4   0  15        0.66        4.28      2.87 o 
  -3   0  15       54.15       37.46     12.97 o 
  -2   0  15        1.74        2.28      2.57 o 
  -1   0  15        0.21        0.70      1.43 o 
   0   0  15        3.26        4.40      2.59 o 
   1   0  15        0.51        2.74      1.22 o 
   2   0  15       34.96       31.77      4.69 o 
   3   0  15       12.53       15.31      3.67 o 
   4   0  15       31.73       18.91      6.24 o 
   5   0  15        1.06        2.17      3.16 o 
   6   0  15       56.59       53.22      8.91 o 
  -5   1  15        0.22        0.56      2.96 o 
  -4   1  15        0.40        2.41      3.05 o 
  -3   1  15        4.22        3.04      2.67 o 
  -2   1  15       28.52       21.54      5.38 o 
  -1   1  15       20.14       12.09      3.40 o 
   0   1  15       32.18       24.09      6.55 o 
   1   1  15        5.46        2.69      2.92 o 
   2   1  15        4.81        7.63      4.16 o 
   3   1  15       56.24       61.71      9.45 o 
   4   1  15       10.23        9.38      2.23 o 
   5   1  15      127.62      139.28     12.62 o 
   6   1  15       21.36       21.93      9.12 o 
  -5   2  15       17.80       10.64      7.83 o 
  -4   2  15        4.17        4.00      2.83 o 
  -3   2  15        3.12        6.43      2.22 o 
  -2   2  15        0.19        1.11      2.38 o 
  -1   2  15       32.78       29.45      8.73 o 
   0   2  15      100.80       94.77      5.61 o 
   1   2  15        0.82        0.41      1.74 o 
   2   2  15       12.23       16.07      4.46 o 
   3   2  15        0.20        3.23      1.46 o 
   4   2  15       17.06       14.38      6.61 o 
   5   2  15       32.32       27.73      8.29 o 
   6   2  15        1.05       -0.47      2.59 o 
   7   2  15        2.28        0.32      2.85 o 
  -5   3  15        0.26        3.98      2.51 o 
  -4   3  15       37.55       28.93      6.97 o 
  -3   3  15       23.77       17.83      5.24 o 
  -2   3  15      103.48      118.04     14.82 o 
  -1   3  15        2.84        4.93      1.82 o 
   0   3  15       29.52       29.42      4.61 o 
   1   3  15        4.47        3.96      2.18 o 
   2   3  15        2.66       -0.54      5.00 o 
   3   3  15        5.23        1.87      2.79 o 
   4   3  15       26.34       25.18      6.24 o 
   5   3  15        2.54        3.88      2.01 o 
   6   3  15       35.37       34.68     10.88 o 
   7   3  15        3.26        3.52      2.25 o 
   8   3  15       16.86       14.43      8.62 o 
  -5   4  15       19.07       13.75      4.35 o 
  -4   4  15        0.34        1.40      2.57 o 
  -3   4  15       62.79       44.95     13.10 o 
  -2   4  15        0.74        3.31      1.44 o 
  -1   4  15        4.76        2.92      2.50 o 
   0   4  15       50.38       46.65     11.40 o 
   1   4  15        2.86        2.83      2.22 o 
   2   4  15       11.78       10.83      4.29 o 
   3   4  15       40.98       33.23      7.19 o 
   4   4  15      215.75      245.90     12.28 o 
   5   4  15        6.85        7.71      5.19 o 
   6   4  15        0.11        3.44      3.14 o 
   7   4  15        5.47        6.40      3.43 o 
   8   4  15       13.43       11.52      3.65 o 
  -4   5  15        0.75        2.66      1.67 o 
  -3   5  15       28.76       25.04      8.01 o 
  -2   5  15        2.83        3.77      2.30 o 
  -1   5  15        5.49        7.40      4.55 o 
   0   5  15        9.32       12.14      3.28 o 
   1   5  15       10.14       10.37      7.24 o 
   2   5  15       87.35      103.50      6.41 o 
   3   5  15       21.95       17.88      7.31 o 
   4   5  15      220.69      240.78     10.01 o 
   5   5  15       19.34       20.88      7.43 o 
   6   5  15      149.05      164.03      5.93 o 
   7   5  15        0.28        4.72      2.39 o 
   8   5  15        7.07        4.08      1.58 o 
  -4   6  15        9.23       11.50      3.02 o 
  -3   6  15       28.83       20.73      5.81 o 
  -2   6  15        8.05        1.23      2.33 o 
  -1   6  15        8.18       22.58      8.70 o 
   0   6  15       75.26       94.48      8.92 o 
   1   6  15        4.42        7.98      5.16 o 
   2   6  15      134.20      138.02     13.37 o 
   3   6  15        0.23       -1.81      3.33 o 
   4   6  15       25.17       18.75      4.18 o 
   5   6  15       65.68       84.73      4.86 o 
   6   6  15        9.25        7.92      2.39 o 
   7   6  15       31.16       29.14     10.61 o 
   8   6  15       13.72       12.85      4.20 o 
   9   6  15        4.13        3.27      2.85 o 
  -3   7  15       69.84       87.02      9.53 o 
  -2   7  15       54.76       76.68      5.48 o 
  -1   7  15       18.31       13.72      6.24 o 
   0   7  15        1.28        1.85      2.43 o 
   1   7  15       96.88       98.30      5.48 o 
   2   7  15      108.72      113.14     17.40 o 
   3   7  15       19.10       15.92      8.79 o 
   4   7  15        0.13        0.07      1.54 o 
   5   7  15       27.09       22.36      7.30 o 
   6   7  15        0.11        0.11      2.46 o 
   7   7  15       25.82       25.44      8.74 o 
   8   7  15        0.57        2.06      2.23 o 
   9   7  15        9.45        4.57      1.91 o 
  -2   8  15        0.15        4.57      2.76 o 
  -1   8  15        0.20        2.35      2.54 o 
   0   8  15       79.05       73.49      8.03 o 
   1   8  15      173.03      220.18      6.65 o 
   2   8  15       21.37       20.10      6.13 o 
   3   8  15        5.29        5.15      3.61 o 
   4   8  15       19.69       18.68      8.87 o 
   5   8  15        4.25        9.97      4.07 o 
   6   8  15       12.65       10.15      5.16 o 
   7   8  15        0.03        2.14      2.14 o 
   8   8  15       43.87       53.73     11.38 o 
   9   8  15       13.62        8.81      4.66 o 
  -1   9  15       46.35       23.10     12.50 o 
   0   9  15       68.21       70.86      5.09 o 
   1   9  15        1.65        2.80      4.05 o 
   2   9  15        4.71        3.22      4.52 o 
   3   9  15       45.64       49.26      8.40 o 
   4   9  15        9.87       13.40      7.66 o 
   5   9  15       20.72       23.27      8.45 o 
   6   9  15        1.06        0.41      2.02 o 
   7   9  15        7.72       11.08      5.45 o 
   8   9  15        7.30        8.31      6.98 o 
   0  10  15       56.20       59.65      8.05 o 
   1  10  15       29.87       28.30     12.57 o 
   2  10  15        3.03        4.83      3.96 o 
   3  10  15        4.07        1.81      3.26 o 
   4  10  15       14.37       14.25      5.59 o 
   5  10  15        3.78       -0.07      3.35 o 
   6  10  15        3.76        1.04      1.95 o 
   7  10  15        0.00        2.35      2.09 o 
   8  10  15       43.38       31.56     20.81 o 
   1  11  15       32.52       59.29      6.44 o 
   2  11  15       22.87       12.70      8.50 o 
   3  11  15       11.14       15.16      8.39 o 
   6  11  15        5.27        3.61      2.26 o 
   7  11  15       76.79       84.99      8.81 o 
  -2  -2  16       18.45       10.64      4.86 o 
  -1  -2  16       23.35       16.74      6.90 o 
   0  -2  16       93.73      130.46     12.48 o 
  -3  -1  16       21.97       20.10      8.20 o 
  -2  -1  16       55.04       58.09     12.09 o 
  -1  -1  16       29.00       24.43      9.00 o 
   0  -1  16        8.00       12.90      3.47 o 
   1  -1  16       22.29       18.36      9.33 o 
   2  -1  16      157.88      188.36     17.70 o 
   3  -1  16       20.72       23.29     10.31 o 
  -4   0  16       16.82        5.12      5.56 o 
  -3   0  16        6.07        5.44      3.18 o 
  -2   0  16       26.23       21.93      9.49 o 
  -1   0  16        4.19        5.97      2.84 o 
   0   0  16       11.91       13.66      5.33 o 
   2   0  16       26.67       27.86     12.09 o 
   3   0  16       56.09       70.60      7.59 o 
   4   0  16       13.83       14.25      6.11 o 
  -4   1  16       25.38       11.82      4.81 o 
  -3   1  16        1.90        4.16      1.90 o 
  -2   1  16       90.14       94.33      5.21 o 
  -1   1  16       28.40       19.76      6.47 o 
   0   1  16       86.38      102.30     11.35 o 
   1   1  16       29.97       30.32     13.27 o 
   2   1  16       27.69       22.68      9.57 o 
   3   1  16        2.67        5.78      2.61 o 
   4   1  16       19.01        8.99      4.60 o 
   5   1  16      126.92      160.11     11.23 o 
  -4   2  16        0.16        1.17      2.28 o 
  -3   2  16       20.27       24.34      6.46 o 
  -2   2  16       10.57        6.49      3.41 o 
  -1   2  16       39.94       55.97      4.81 o 
   0   2  16        2.88        0.54      2.17 o 
   1   2  16        3.41        2.94      4.09 o 
   2   2  16        0.25       -2.55      3.72 o 
   3   2  16       28.61       29.38     10.64 o 
   4   2  16      114.33      161.42     16.89 o 
   5   2  16        5.23        3.43      2.06 o 
   6   2  16       17.69       22.16      8.09 o 
  -4   3  16       37.80       19.22     10.09 o 
  -3   3  16        4.61        4.71      2.44 o 
  -2   3  16        1.01        0.48      2.28 o 
  -1   3  16       27.05       20.59      8.92 o 
   0   3  16       10.83       13.57      7.02 o 
   1   3  16       45.93       52.39     19.99 o 
   2   3  16        0.33        2.44      3.42 o 
   3   3  16       77.37       88.65      7.16 o 
   4   3  16       17.91       17.64      5.70 o 
   5   3  16        0.52        1.01      1.48 o 
   6   3  16        4.51        5.11      2.65 o 
  -4   4  16       21.11       17.54      6.51 o 
  -3   4  16        0.00       -0.91      2.69 o 
  -2   4  16        0.01        1.07      1.65 o 
  -1   4  16       12.44        8.83      5.70 o 
   0   4  16        4.11        6.70      6.00 o 
   1   4  16       15.02       13.24      6.87 o 
   2   4  16       35.88       39.60     12.55 o 
   3   4  16       22.29       22.97     11.14 o 
   4   4  16       12.29       12.66      4.28 o 
   5   4  16       26.14       11.98      4.74 o 
   6   4  16        1.02        0.34      2.17 o 
   7   4  16        2.72        3.73      2.79 o 
  -3   5  16       12.63        5.09      4.24 o 
  -2   5  16       44.58       53.52      9.40 o 
  -1   5  16        0.05       -0.56      3.26 o 
   0   5  16       46.99       61.64      6.42 o 
   1   5  16        0.08        1.15      2.28 o 
   2   5  16       44.89       55.65     10.33 o 
   3   5  16        0.97        1.41      2.68 o 
   4   5  16       20.81       18.51     10.29 o 
   5   5  16       19.74       14.66      4.40 o 
   6   5  16        0.64        2.79      0.76 o 
   7   5  16       20.50       21.45      7.68 o 
  -3   6  16       82.55      104.54      9.98 o 
  -2   6  16        7.78       12.87      6.74 o 
  -1   6  16       77.41      121.81      7.61 o 
   0   6  16        6.80        4.05      2.31 o 
   1   6  16        0.08        1.43      3.94 o 
   2   6  16        0.06        2.11      3.76 o 
   3   6  16       33.85       17.70      8.18 o 
   4   6  16        8.30        8.87      5.91 o 
   5   6  16      186.64      242.49     16.07 o 
   6   6  16        5.40        6.15      3.42 o 
   7   6  16        4.10        4.35      3.08 o 
  -2   7  16       63.00       89.54      8.87 o 
  -1   7  16       33.85       23.34     12.74 o 
   0   7  16       19.54       17.92      7.20 o 
   1   7  16        0.15        2.57      3.42 o 
   2   7  16        5.57       14.70      6.92 o 
   3   7  16       61.71       80.53      8.59 o 
   4   7  16       14.76       11.48      4.33 o 
   5   7  16        9.00        9.20      5.02 o 
   6   7  16       38.21       24.73      8.61 o 
   7   7  16        4.63        4.64      2.45 o 
  -1   8  16       25.08       20.21      9.79 o 
   0   8  16       37.70       45.76     10.09 o 
   1   8  16       16.79       28.30     12.20 o 
   2   8  16        4.44       14.27      6.92 o 
   3   8  16        5.08        3.59      2.48 o 
   4   8  16        3.16        0.19      2.33 o 
   5   8  16        8.64       12.00      4.02 o 
   6   8  16       21.14       16.46      9.40 o 
   7   8  16        5.66        7.07      3.01 o 
   0   9  16       17.35       10.20      6.35 o 
   1   9  16        2.07        3.31      3.02 o 
   2   9  16       30.77       19.49     11.88 o 
   3   9  16       85.94      117.62     13.51 o 
   4   9  16      102.81      144.11      8.65 o 
   5   9  16        7.61       15.44      7.48 o 
   6   9  16       86.38      103.80     10.37 o 
   7   9  16        0.01        1.63      1.97 o 
   2  10  16        0.01        2.09      4.04 o 
   3  10  16        0.35        2.74      3.24 o 
   4  10  16       15.71       14.40     10.05 o 
   5  10  16        3.47        4.39      1.93 o 
   6  10  16       53.52       62.13      7.22 o 
  -1   1  17        0.73       -0.30      3.50 o 
   0   1  17        2.72        1.07      3.72 o 
   1   1  17       31.57       27.06     15.36 o 
   2   1  17       23.29       32.65      8.85 o 
  -2   2  17       78.20       83.88      9.07 o 
  -1   2  17       64.21       60.03      7.61 o 
   0   2  17       59.14       62.83      7.50 o 
   1   2  17       28.54       24.03     19.18 o 
   2   2  17        8.17       11.05      4.02 o 
   3   2  17        0.45        2.54      2.39 o 
   4   2  17        2.73        5.76      3.07 o 
  -2   3  17       17.41       16.05      7.89 o 
  -1   3  17       19.60       17.86      8.24 o 
   0   3  17       77.44       99.65     10.01 o 
   1   3  17       72.07       99.39     17.03 o 
   2   3  17      104.80      146.34      8.53 o 
   3   3  17       54.99       57.61     19.79 o 
   4   3  17        2.94        0.59      2.48 o 
  -2   4  17       35.69       34.93     19.03 o 
  -1   4  17        0.84        4.59      3.85 o 
   0   4  17       28.30       26.42     10.90 o 
   1   4  17       20.03       12.11      5.85 o 
   2   4  17      163.51      189.99     13.31 o 
   3   4  17       63.67       62.31      5.91 o 
   4   4  17       34.80       24.36     10.33 o 
   5   4  17       10.67        4.54      4.18 o 
  -1   5  17        8.04        5.87      5.76 o 
   0   5  17        2.93        1.00      1.67 o 
   1   5  17        1.82        3.02      1.85 o 
   2   5  17       13.61       13.74      6.65 o 
   3   5  17       87.64      117.09     16.79 o 
   4   5  17       87.78       82.41      6.66 o 
   5   5  17      254.28      322.68     27.93 o 
  -1   6  17        1.51        6.00      4.44 o 
   0   6  17        0.14       -0.31      2.92 o 
   1   6  17        8.74        6.39      5.98 o 
   2   6  17        7.63        5.92      2.70 o 
   3   6  17       13.59        6.03      3.35 o 
   4   6  17       33.47       35.86     18.14 o 
   5   6  17       16.23        8.66      6.44 o 
   6   6  17        4.63        3.59      1.37 o 
   0   7  17       61.68       81.36      8.29 o 
   1   7  17        4.22        4.39      5.09 o 
   2   7  17        6.35        7.52      3.50 o 
   3   7  17        5.93        7.89      4.37 o 
   4   7  17        0.44        1.41      2.87 o 
   5   7  17        8.99        5.09      5.31 o 
   6   7  17       66.67       64.66      7.57 o 
   1   8  17        6.78        6.76      7.44 o 
   2   8  17        8.49        7.35      3.74 o 
   3   8  17       31.64       26.12     13.64 o 
   4   8  17        4.66        4.33      3.67 o 
   5   8  17        9.07       12.50      5.46 o 
   3   9  17       26.86       28.95     14.05 o 
   4   9  17       17.65       14.44      6.50 o 
                                                 
